# Supplementary material for: BET inhibition disrupts transcription but retains enhancer-promoter contact
Source: Nat Commun. 2021 Jan 11;12:223. doi: 10.1038/s41467-020-20400-z (PMC7801379; doi:10.1038/s41467-020-20400-z)
Supplement: Supplementary file 4 — Supplementary Data 1 [file 41467_2020_20400_MOESM4_ESM.xlsx]

## Sheet: Sheet1
Oligo name	Sequence (5' - 3')	Treatments
ADAM10_1	GATCCGGAGGGAGAAGCTGAAGGGGCTTGGTCCGGAGCCTCCACGGGAAGCCGGGACCTCCCCTGGCAGG	IBET90
AKT3_1	TCTGAACAGCCTTCCGCACCGCTCGCTGCAAGCATTCGTCCACACACGGTACACAGATTGCGGGCGGATC	IBET90
AKT3_2	GATCGGTTCTCGCCGTCGCCGCGGGGCTTGTTGTTGACTTTGAGGAAAACTCCTGACGTCAGGGGCTGGC	IBET90
ARID1B_2_L	GATCAACATGGCGGACAACAAAGCCCCGGGATGGGGATGATGCACTCCGCCTCCGCCGCCGCCGCCGGGGCCCCCGGCAGCATGGACCCCCTGCAGAACTCCCACGAAGGGTACCCCAAC	IBET90, IBET24h, AT1, JQ1, Hexanediol
ARID1B_2_R	GGGCTTGGGCAAGGACATGGGCGCCCAGTACGCCGCTGCCAGCCCGGCCTGGGCGGCCGCGCAACAAAGGAGTCACCCGGCGATGAGCCCCGGCACCCCCGGACCGACCATGGGCAGATC	IBET90, IBET24h, AT1, JQ1, Hexanediol
ARID1B_en1_1	GATCGTGTATAGACACACCAGACCAGAGATGGGACTGTGGACCCGAGTTGGGAGACTTGACTCTGGTCTG	IBET90
ARID1B_en1_2	GAAAAGTAAACACAGATTGCTTCCCGATATGACAGCAACTATCTACAGGCCACTGTGGCTGACCCCGATC	IBET90
ASAP2_1	CAGTTGAGGCGGCGGCGCCCCTGCGGCTGTGCGCCAGCGCCCTCGCGCCGAGGCGATGCCGGACCAGATC	IBET90
ASAP2_2	GATCCGCTTCCCGGCGGCGCGGCAGCGGCGAGCGCGCCGATTGGCGGCCCGGTCCTCCCGCCGCCCCGCC	IBET90
ASH2L_1_L	GATCAAGCATCCTGCTTCTCTTTGGAGTACCAACCCCTGATTTAAGTATTTATCATCAATTTTAAAAATGTAACCTGGCAACTCAGTTAGGTCTTTCTTCAATTTTGTTGAAAACCAATA	IBET90, IBET24h, AT1, JQ1, Hexanediol
ASH2L_1_R	CCTGGCCAGGAAGCGGGTGCCGGGCCTGGCCCAGGAGCGGTCGCAAATGCAACAGGGGCAGAAGAGGGGGAGATGAAGCCGGTGGCAGCGGGAGCAGCCGCTCCTCCTGGAGAGGGGATC	IBET90, IBET24h, AT1, JQ1, Hexanediol
BAZ2B_2_L	GATCCAGAAACTACCCCGGCAGGGAGTGGGGGAGCAGCGGATATTCCGGGGTAGGAACGGCCATCGCAACGCTGACAGAGGTTGTTTTTTAAGAAGCAAAACTGTTGGCGGCGACCTGAG	IBET90, IBET24h, AT1, JQ1, Hexanediol
BAZ2B_2_R	GCCTTTTCCCCAGATGGTTGAAGGTTAAGATTTTTGGAAACCCCACCACCTCCTTATTTCTATTATTATTTCTGCAAGAAAAGTATAAAGAGAGTTGTAGTGGAGGTGAGATTTGTGATC	IBET90, IBET24h, AT1, JQ1, Hexanediol
BCL11A_1_L	GATCCGGGGCTGGGCTGGGGCGCGGCGAGGTCGGGCAAGGCCCGGGCGAGGCCAGGCCGCCGCCGCCGCCTGCTCCGGGGCTGCCGCGCCGCGCTCGGTCCTCTGTCTGTTTGTTGGCAG	IBET90, IBET24h, AT1, JQ1, Hexanediol
BCL11A_1_R	CCTGCGATTGGAAAGTTTATTCAGAAACGTGCCTGTAAAGTCCCCTGGCGCCTCCCGCCTCCCAGCCTCCCTGCCTGCCAGCACCACTCTGCAGCCGCCGCCGCCGCCGCCGGGGAGATC	IBET90, IBET24h, AT1, JQ1, Hexanediol
BCL2_c1	GTCAAGAAAGATGACAAATGAGTACTACAATGTGTACAAATATGCTATGACTTTTTTTTTTTTTTTGAGACAGAGTCTTGCTCTGTTGTATCTTGGAGGCTGGTGTGCAGTGGTGCGATC	IBET90, IBET24h, AT1, JQ1, Hexanediol
BCL2_c2	GATCTCAAGAGCTCGAGAAAAAAAAAAGGCAGCGGCGGCGGCAGATGAATTACAATTTTCAGTCCGGTATTCGCAGAAGTCCTGTGATGTTTTCCCCTTCTCGGCAATTTACACGCGCGC	IBET90, IBET24h, AT1, JQ1, Hexanediol
BCL2_en_1	ACTCACACCAAACAGCTTGCCAGTCAGGTGCCCCCACCCCCGTGCTATGAAGCTCTCCCCATAGAAGATC	IBET90
BCL2_en_2	GATCCCAATCCCTGGTTGGGTTTGGGAGTGGACGGCTGCCCAACCTCCTGGCACTGTCTTGACCCACAGC	IBET90
BRD4_1	GATCATTTTATTTCGCTGAATCACAACTCCCCCACATCCCCACCCCAAATCACCACAATCACCACCACCA	IBET90
BRD4_2	GACCCCGCAGAGCGAAGGAGCGGGCTGGGGGAAACGGGCGGACTGCAGGCTGGGCCTGCGGGAAAAGATC	IBET90
BTK_1	AGGGATTCTCCTAGGAAATGCAGCCAGTATTGAATGCAGACCATGATGGTGGAGCCCCTGCTGACTGATC	IBET90
BTK_2	GATCGCAGCAGACACTGGCCCTGGAGACATATTCTTACAGTCCAGAGAGGAAGGACAGTCTGAGCAAACC	IBET90
CD109_1	GATCCACACAGACACTTTTGACCATTCCTAAGTCCTGCCTGCACAGGAAGTTGGCCACTAAAGATAGGCT	IBET90
CD109_2	AGCAGCGAGAAGCGCCATTGTAATGGGGATGGGAGGGGTGGAGCCTCCAAGTCCTGTCTCAATTTAGATC	IBET90
CDK6_1_L	GATCCCTCCTCTTCCCTCCTCGAAGCGAAGTCCTCAACACAGACACGATTACATAGCCTCTGCCCAAGCGCGTCTCAGTCCAGAATCATTGCACCTAAAGGAGGAGACGGGAGGATAAGA	IBET90, IBET24h, AT1, JQ1, Hexanediol
CDK6_1_R	AGGACCTCCCTGGTGGAAACCTTGGGAAGACCAGCCATCTGGTCGGGGAGGGTTGGGGCTTATCGGGGGTGGGCGAGCGAGCGGTCCTGGGGGAGGGGAGACACCGTCCCCCACGGGATC	IBET90, IBET24h, AT1, JQ1, Hexanediol
EGLN1_1	GATCTGCTGTCCGGTCTCCTTGCCGAGGAAGTCGTCCACCACACAGATGCCGTGCTTGTTCATGCACGGC	IBET90
EGLN1_2	TCTTCCTCCAGGCCGGCGCGGGGTGTGCGAGGCTCGCTCCAGTCAAGGTTGCAAGGTGGCTATTGCGATC	IBET90
ELL2+b_c1	GATCGCCGTCTCGGTGAGCTTCACATGCAGTACGGTGATGTTGTCCTGCCCCAGCCGTCCGCACGACAGCCCATAGCGCTGCTCCTCCCGCAGGCCCCCTGTCCCCCCCGCCGCCATCTT	IBET90, IBET24h, AT1, JQ1, Hexanediol
ELL2+b_c2	AAGTCCAGGTTGCCTGGTCTGGTTACCTGGAGTTGGAGCCCCGCCCCTGTGGGGGATAGTAGTGAAAAGTCAGAATTGGGGAATCTCGCCCTACGCGGGTGGTCCTTGGAGAGGAGGATC	IBET90, IBET24h, AT1, JQ1, Hexanediol
EP300_1_L	GATCCCGTGATTGGGACAGGCCCCGCCCCCGGCTCCACTTCCCCCATTGTGTGAGCGGCTCGGGCCTAGGCCCCGCCCCCCTCCGGAGGCCCGGCCACTCCCCTTTTCCACCCCCCCTTG	IBET90, IBET24h, AT1, JQ1, Hexanediol
EP300_1_R	AAAGAGTTCCAATCATGAACTACAAACGTGAACTGATTGTACAAAAGTTTAAAATGTGCATTAGGTTTGGTGTTTGTGTGTGTCTTTGTCTTTTTACACTTTTAAACATACTTGGAGATC	IBET90, IBET24h, AT1, JQ1, Hexanediol
ERG_1	CAAGAACAAGATTTTGTCAAATTAAAAGGAACCCTTTCCTTACCTTAATAGTGCTGGCCATAATGCGATC	IBET90
ERG_2	GATCGTACCCAAGCTATTCAAGATTTACACAGAATATTTGATTTAACATGCATATGAATAAGGATGAAAA	IBET90
EZH2_2_L	GATCACCTACTTCTACCACCTCATCCTCATTCAACCCGTCGGGATTTGGGGAATAATCTGGCTGAATGACAGTTGATTTCGTTAGCACCTGTCGCCATTCTCAGATGTATCACACAAGTT	IBET90, IBET24h, AT1, JQ1, Hexanediol
EZH2_2_R	ACCTGTCGCCATTCTCAGATGTATCACACAAGTTGGCCAAAACAGCTTGTAATGTTTAAGGATTACGATTCTTTAGAAAGTGGCAACTCACTAGGCGTTCACCAAGTTTTCCAAAAGATC	IBET90, IBET24h, AT1, JQ1, Hexanediol
FLI1_1	GTGGGCCCTGGGGTGGGTAAGTGGCCTCGTTGCACGAGGGTAGGGGTGCAAGTGAGTGTGTCGGGGGATC	IBET90
FLI1_2	GATCTCCGCCCTCTGCGGGCACCGGGAGCCCAGGGTCGAGGCGCGCCGCCCCGAGGGGCCCCTTCTCCTA	IBET90
FLT3_1_L	GATCCAACCAAAATTCGGCGGGGCTGGGGGGTATCGTTATTGAGGATGACTCGCTCTAGGGGAGAACGCGGACGCATTTTCCCATCAGAGTTCCCTCCATAAATCAAAACCTCAAAAGAA	IBET90, IBET24h, AT1, JQ1, Hexanediol
FLT3_1_R	CCGGGGCTCCCCGACTGCGGCGGGGAAGATTGGGCGCGGTCCCGCCGGAGAAGTTGCACTGGCTCCGCGGCTCTGCCGCCTTGCTGCCCCTGTGAGTCCCCGAACTCTGTCGTTTGGATC	IBET90, IBET24h, AT1, JQ1, Hexanediol
FOS_c1	GATCCTCCACTTTCTGCTTCCAAACGCAGGAACAGTGCTAGTATTGCTCGAGCCCGAGGGCTGGAGGTTAGGGGATGAAGGTCTGCTTCCACGCTTTGCACTGAATTAGGGCTAGAATTG	IBET90, IBET24h, AT1, JQ1, Hexanediol
FOS_c2	CGGCTCGGGGGCTCGGGACTTGCTCTGAGCGCACGCACGCTTGCCATAGTAAGAATTGGTTCCCCCTTCGGGAGGCAGGTTCGTTCTGAGCAACCTCTGGTCTGCACTCCAGGACGGATC	IBET90, IBET24h, AT1, JQ1, Hexanediol
FOXO3_1	CCCCGGCCCCGCTCTCTCCGCTCGAAGTGGAGCTGGACCCGGAGTTCGAGCCCCAGAGCCGTCCGCGATC	IBET90
FOXO3_2	GATCCCGACTGGGAAGGGGGCGGAGGGGACGACGTCCGCGAGAATGCAAACCACACAAAACCCCGAAGTG	IBET90
FUT10_1_L	GATCAGGCTTCAATCTCAGGCAGTGGCTCTGCCTTTGCGCCACTAAGTCTCCAAAACAGACTTGGATTATTTTGCACACACCATTCCGTCTCTTACACGCACCCCCTGCTCGGTACAGAG	IBET90, IBET24h, AT1, JQ1, Hexanediol
FUT10_1_R	TGTGATGCGGCGCTCGCACTCACCTCGCGCGGAGCAGGGTTCGTCCCGCAGAATGCAGCGCAGCTTCCTTTCTCCCTATGAGCCCAAGCCTGGGCGCCGGGAAGACCCGAAGAGCCGATC	IBET90, IBET24h, AT1, JQ1, Hexanediol
GADD45A_c1	GATCCTTGTTTGGGCAAGGCTCTTTGAGAAAGGAGAATCTGGGTTGCCAGGGATTCCCACATGTGGTCACCAGCTCCCCACGCAGACCAGCTCACGATTTCCCAGTTACACCGGGCAGGT	IBET90, IBET24h, AT1, JQ1, Hexanediol
GADD45A_c2	CGATGGCCCCGAGGGCACCGGGGCTGACGGGACCCCTCGCCCTTGCCCGCGTGTAGGATGGATAAGGTGGGGGATGCCCTGGAGGAAGTGCTCAGCAAAGCCCTGAGTCAGCGCACGATC	IBET90, IBET24h, AT1, JQ1, Hexanediol
GNAI1_1	CGCTTTCGGCACCATGGGCTGCACGCTGAGCGCCGAGGACAAGGCGGCGGTGGAGCGGAGTAAGATGATC	IBET90
GNAI1_2	GATCTGCTACGATGTGGAGATTGGCTTGTGTGGGTGTGTTTTATTGCTCTTGTCATTTAAAAATACTTTT	IBET90
GNAQ_1	GATCTGCCATTTAGCAGATGCACAGCAGATAAGGTACAGCCCTCAGGGACACGAAAAGGAACAAGCCAAG	IBET90
GNAQ_2	CTCACCGAGCAGCAGCAGCTTGAGCTCCCGGCGGGCGTCCCGCTTGTCCCTGCGGAGCTGCCGCTCGATC	IBET90
HIVEP2_1	GATCCCCCGCCAGACGGACAGACAAACACGCATGCAAACCGCCCCCACCCGTCTCCACGCGCCCGGGTCC	IBET90
HIVEP2_2	CCAGCGCTCCCGCGCGGCCCCCTCCCCCCAGGACATTACGCAAAGCAGCCTCCCCTCATCTGCATAGATC	IBET90
HMGA2_1	CAATTCACTCCAAGTCTCTTCCCTTTCCAAGCCGCTTCCGAAGTGCTCCCGGTGCCCGCAACTCCTGATC	IBET90
HMGA2_2	GATCCCCGGCCTGTCCCTTTAACCCCGCCGCCGGGCGGGAGCACGTGAGCGGGGCTCCGGGTGGCACCCG	IBET90
INPP5B_1	GATCAGGATTGAAGAGCAAGCTCAGATGGAGCAACAGGCCCAGAGAGGGGCAGCGAGTGGCCCGAGGTCA	IBET90
INPP5B_2	CGCGCGGCGTTGGCATCTCCAGCTCCAGCTCTGCGCACCTATACCGAGACAGCCACAGGAATTCAGGATC	IBET90
INTS3_1	GACAGGGGCCCTTGCTCTCCCCTCCCCAACTTGTTCCTCTTGCCCCCCAGTCCCTGGCAATCCAGAGATC	IBET90
INTS3_2	GATCCAAAGGCGCTGCACTCCCCAAGCCTTGGGGCATCAGCCAGGAAGGTTTCCTACCTCCTAATTCAGG	IBET90
JARID1A_1_L	GATCTGTGAACTCCTCCCAACTCGGCTCAAAGACGGGGCACTCTGGCGGTGGCACGAACTCCGCCGCGTAGCCCCCCGGCCCCACGCCCGCCATTGCAACGGCCGGGGGGGGGGGGGGGT	IBET90, IBET24h, AT1, JQ1, Hexanediol
JARID1A_1_R	AAATCCAGAATTCATCTTGTCACTTTTCATCTCCAAACTCAACAACTCCAAACATCTTTTTTAATTGCTGATTTGCTGCTTTGCTCTCCAGCTTCATCTCTCCTGCTTCTCCATATGATC	IBET90, IBET24h, AT1, JQ1, Hexanediol
JMJD1C_2_L	GATCACAAAATAAACTCCTGGGTTGACGCCTCACCCGCGGTTTGATGTTCAGAGCACACAGCGCCCGCCGCCTGAGTTAGCCTGAATTAGCAGTCCCGCAGTAACAGCAGCAGAGCAGGA	IBET90, IBET24h, AT1, JQ1, Hexanediol
JMJD1C_2_R	AGCAGTCCCGCAGTAACAGCAGCAGAGCAGGACAACACTTCTACTGAAAACTAAGCCCCAAAGTCACAGCAGAACCAACCGTTCATGACTTCAAGGGAAAACGAGGGGGAAAATGTGATC	IBET90, IBET24h, AT1, JQ1, Hexanediol
JUN_c1	GATCAGTGCGGACCCTGCAGTGGCCGGCCGGCGGCGGGTCTTGGCCGCCCGGACTCCGACGACTTGTCCCCTCCTCCGCTGCTAGGGGGAGGGGGCGCCCGGCAGCCGCGGCTCGCGCTC	IBET90, IBET24h, AT1, JQ1, Hexanediol
JUN_c2	CTCCGGGACCGTGGGGGAAAGGGCGCGGGGGTTCACAGCTTTGCCTCGGAGGGGCAGTTTTTATAGTGGGCGCAATTGGTGGGTAACAGGGTCCAGATGGGAACAAGCGTGTAGGCGATC	IBET90, IBET24h, AT1, JQ1, Hexanediol
LIPC_1	GATCCTGAGGAGCAGAAGTGAATGTGAACGCACTTTGAATTCCTAGCAGCTTTCACTGATGCAGAGGTTC	IBET90
LIPC_2	CTCAAAGAAAAATTTAAAATATGGTTGGAGAAAAGTATAGAACTGATTATCCCCATTTTGAGCATAGATC	IBET90
LMO4_1_L	GATCCCGGGTCGCGAAGGGCAGCCCAAGCGGGTCCCCGGCCCCAGGCGCCCGGGTCACTTCACCCCACCTGATTCGGGCCCTTCCCTTCTCCTCTGTCGGCCAGCTCTGCCGCCTCGCTC	IBET90, IBET24h, AT1, JQ1, Hexanediol
LMO4_1_R	CTTAGATGAGGATTTTAAGTATGAGAAGTAGTGTGTTTGGGGGGGTGGGGGTGGGGATAGTCACGATACCCCCCCTCCCTTCTAGTAAACACTATTTTTGAAACAGTGGCAGGAAGGATC	IBET90, IBET24h, AT1, JQ1, Hexanediol
MBNL1_2_L	GATCGCAGGATTCTAGTCTAATTGGCTTCTAACCTTCAATCTAACCTTGCCGGCTTCCTTGCAAAGCCCGGTGCAAGGGCCTCTTTCAAAATGAACCCACTGGTGTGCCTAGCAGTCGGT	IBET90, IBET24h, AT1, JQ1, Hexanediol
MBNL1_2_R	CCACTGGTGTGCCTAGCAGTCGGTAGAAGAAGCGGGAGGGCGTCCGGTCTGCACGCCCGCCGCGAGGTTACAATGCTGAACGCATGAGATGGAAGATACCAACGGGAGGCCGAGGGGATC	IBET90, IBET24h, AT1, JQ1, Hexanediol
MBNL1_3_L	GATCCACGGCGCCCGCGCGGGCTCCGGCTTCCTCCTGCTCTCGGCGCCGCTGGGCGACCGCCCATGACCCGCTCTTGCGGGCTCTGTCCGGTTGACAGGCGACCCTGTGGCCCGGGGAAG	IBET90, IBET24h, AT1, JQ1, Hexanediol
MBNL1_3_R	ATTTCTCATTGAGGAAGGGTGTGTTACTTTATTATATAAAATGCCTTATCTTCATTATAAGAAAAAAATGCCCTTGCATTTGTCACTGTTGCCATACATTAGGCCTGTATTTGATAGATC	IBET90, IBET24h, AT1, JQ1, Hexanediol
MED13_1_L	GATCTTAAGTCACCCAAGAAAGAAACTAACCTGGCGTTAGTTTGACTCATACAAAAAAAATGTAAAACCAAGACAGGTTTCTAGGGCTTAAGTTCTGGGGTCCTGTTTACATGGGGAAAC	IBET90, IBET24h, AT1, JQ1, Hexanediol
MED13_1_R	GCCGCCGCCGCCGCCGCCGCGAGCAGCCCCCGCCGCCCGGCCGGCACCCAGCCGCCCGGGGCCGAGGGCCGGAGGCGGGAGGGCCGCGCCGCGCTCGCCTGGCGGGCCGGACTGCGGATC	IBET90, IBET24h, AT1, JQ1, Hexanediol
MED13_2_L	GATCCCGCAGACGCTCGTCCCTCTCTGGGGGACGGAGGGGATGTGTGCCCCTACCACAAGAAAAATAATAAATTACACAATAAATAATCAAAATCAAGTCCGAGACGGCAGAGCCCAAGC	IBET90, IBET24h, AT1, JQ1, Hexanediol
MED13_2_R	GAAATCAGTTTGAGTTCTTTGGAAGAGAAAGTATTGGCAAAAATTCCAAGACATTCTCATTTATTTCGCGAGGCCGCTGGGGTGCAGGTGCAAACCTCTGGATTTGGGAGTCAGATGATC	IBET90, IBET24h, AT1, JQ1, Hexanediol
MEF2C_1_L	GATCAGATTAGTCCTTGGGATATTTTCCTTTCTTAAGAGAGAGAGAGAGAGAAAAAAAAAATAACAACAATAATCTTTACTTCGTCCAGCGTTGAAGTGCTTCTCCACCTGATTCAAACA	IBET90, IBET24h, AT1, JQ1, Hexanediol
MEF2C_1_R	CTCGCGGCGCCTCTGCGGAGGACGCTCGGAGAGAACCTAGTCTCCCGCTGCGGCGCGCTCGCTTGCTCTCCGGGGACGCTGCGAGCCAGCCAGCAGGAAAGTCCTTCTAAAGTCGGGATC	IBET90, IBET24h, AT1, JQ1, Hexanediol
MEIS1_1	GATCGTGGCTCCTTTAAGACAAACTCAGACAGACATTTTTTTTAACCCTCCTTCTCTAATCTCCTTCCAG	IBET90
MEIS1_2	GCTAGGGCTTTGTGCATTTGAATATTAACATTTGAGGTGTTCTGACCAGAAGAAGACAGAGCGGATGATC	IBET90
MSL3_c1	GATCCTAATCTGGAGGAGGACTGTAAGGGGTGCTGCCATTGGCAGGCTTTTTAACTTTTAGGTTCCTGAAGGCTTTTGCATTCTTGGACTTTTTAGAGGGACGGGGAAAGAGGAATTCCT	IBET90, IBET24h, AT1, JQ1, Hexanediol
MSL3_c2	CAACGGTGGCCGCTGAGGGAGGAGGCTTCTCGAATACGGTTTCTGTCTTCGCGTTAAATGTCTCCTTCTGTGCGGCCTGGTGCCGGGTGGGCTCCTGTGGGACGCCCTGGCCGTCCGATC	IBET90, IBET24h, AT1, JQ1, Hexanediol
MTCH1_1	GATCGCGAGCTCGAGCCTCGACCCCCGCCGCCGCTCCGCCGCGAGCTCCGGCTCCAGCTCCGGCTCCCGC	IBET90
MTCH1_2	TTCCAAGCCACCTCCCTGGCTTCGGGAGTTTTCTCTGCAGTTCTCTGCCCGCCCCTTTGCGGCCCAGATC	IBET90
MYC_c1	CCGAGCTGTGCTGCTCGCGGCCGCCACCGCCGGGCCCCGGCCGTCCCTGGCTCCCCTCCTGCCTCGAGAAGGGCAGGGCTTCTCAGAGGCTTGGCGGGAAAAAGAACGGAGGGAGGGATC	IBET90, IBET24h, AT1, JQ1, Hexanediol
MYC_c2	GATCCTCTCTCGCTAATCTCCGCCCACCGGCCCTTTATAATGCGAGGGTCTGGACGGCTGAGGACCCCCGAGCTGTGCTGCTCGCGGCCGCCACCGCCGGGCCCCGGCCGTCCCTGGCTC	IBET90, IBET24h, AT1, JQ1, Hexanediol
MYC_se1_1	AGCTGCTGTTGCCCAGTGAACAGATGTCACAGGGAGATTCTGTAGGTCACTAAATGTTCATAGACTGATC	IBET90
MYC_se1_2	GATCTTTATTTTATACCAAGCCTAGAAAAAAAATGCCCATTTCCTTCTCCTCTATCACACAAGCCTCTGG	IBET90
OGT_1_L	GATCCGTGAGAGTCGTAACCATCCGTTTTTGTACGAATACAGTTGATAAACTTTTTTAGACGCCTTTGGCATTTATGTTTAAAACGACACCACCTGCTAAGTAACAAACACTCTTCTTAA	IBET90, IBET24h, AT1, JQ1, Hexanediol
OGT_1_R	GCCCCCTTGGGGTCTCGCGCCGTCCTCTACCTTGTATCACTCCTTCCCTCCCTTCCCTCGAACCATCCCCATTACATCAGTGACATTGCTAAGCTTTTCGTGGTCTACTGGCATCTGATC	IBET90, IBET24h, AT1, JQ1, Hexanediol
PARP1_1	GATCTAGTACAGCCTCTAATAACTGTGATTTTTGTAGCAATGAGAGTAAATTATATTTTGAAAAACTTCC	IBET90
PBX3_1	GATCCCGCCTGGCCGAGGCGGCGGCGGCGGCCGAGGAGGGCAGTGCGCAGGCTGGCGCGGGGGGCGGCGG	IBET90
PBX3_2	CGCCGCCGCCGCCTCAGCCTTCGCCTCAGCCGCCGCCCGCTCCCGCCCGCGCGCGGCGGGATGGACGATC	IBET90
PTMA_se_1	GATCTGGGCCGGCAGCGTCCTTCACCGGAGGGAAATTCTAACCCTGGGGCGGGACCTGGGCACGTCCGCC	IBET90
PTMA_se_2	CGTTTCCTTCCCTCTGCCCTGAGAGCTGTAGGCAGCTCGCGTGTGTGGGCGCACGTGCGTGCAAGTGATC	IBET90
PXDN_1	GATCCCGAAAATGTTGAATCCGACTCGCTTCAGAACACAGGAGGCCTGCAGCGAACTCTGGCGGCATCTC	IBET90
PXDN_2	GCGTCCCAAGTCCCCAGGCCCCCCGCGCGCCCGATGCCCCCTCCACCCTCCGCGCCCCCCACCTCCGATC	IBET90
RAD18_1	AAGCGTAGAGCCAGTTGAATATTAAGAAAAGATAGCCAGGAATCAAACCAAATCCAGACCTCACCAGATC	IBET90
RAD18_2	GATCGCAGAATAGCTGGTGCCATAAGACTGCCAACCTCAGCTCACCAGGCTTGTCCTTGTCACTTATCAG	IBET90
RUNX1_P2_1	GCTGCAGGCAGGCGCAGTGGCCGCCACGAGGCTCCCGAACCGGGCTGCAGCCCGCGGACGGCCCCAGATC	IBET90
RUNX1_P2_2	GATCGGGCGGCTCGGGTTACACACGCACGCACATCCTGCCACGCACACTGCCACGCACACGCAACTTCAC	IBET90
SKI_1	GATCCTCAAAGTCATGGGCATCCTGCCCTTCTCGGCGCCCTCGTGCGGGCTCATCACCAAGACGGACGCC	IBET90
SKI_2	TGAAACGCAGAGGGGTGCGCCGGAGAGGGAGGCTGCTGGCCTGGCTTTGTTGTTTGCCAGTTGGAGGATC	IBET90
SMYD2_1_L	GATCACTGCCTCTAGGGTCTTTACAAGGGACAGCGAACGTAAGGTTTCGGAGCTGGCTTCGCCCCCTTCTATTTACCGGGGGCTGGTCATCCTTCGGGCCAGGCTGACTGTCTAGGGGTG	IBET90, IBET24h, AT1, JQ1, Hexanediol
SMYD2_1_R	GGCTCTTTGAATTGGTGAGCCAAGAGCTAAAGGGTCATGGCACCACTTTGCAACGTTTGAGTGAAGTGAGCATTGGGTTTTCCCAAAGTTAAAAAGGCTGCTGTGACTGGTCCCTTGATC	IBET90, IBET24h, AT1, JQ1, Hexanediol
SPI1_c1	GAGAGGGATGACTTTGGGGGCTAAGCTGGGGAGGGAGGATGGGAGGGAGAACGTGTAGCTCTGCCACACCACTGGGAGGCTTTTGCTCTAACCCAACAAATGCCTGCTTCTTTTGAGATC	IBET90, IBET24h, AT1, JQ1, Hexanediol
SPI1_c2	GATCCCCTGCCTCGGTGGGGGCCAATGCAGAGCCCCTCAGGATGGGGTGCCCCGTCAGGGGCTGGACGGTCGTGGGGCGGGTGCAGGGCTCAGGCCTGCCCCCTGAGCTACAGGAGCCCT	IBET90, IBET24h, AT1, JQ1, Hexanediol
STIM2_1	GGGGGATGCGCCGCGGCGGCGGCGGCGCGGGAGCTGGGGTTGGTGTTTGGCGGCGCCAGAGCAGCGGATC	IBET90
STIM2_2	GATCCATGCAATTACTTTCGCTGCCCTCTACGAGGCTGAAACTCGCCCTCAGGATGTGGGACGTCTGGAC	IBET90
SUPT3H_1_L	GATCTCCGCTCTGCGTCCCTCCCGGCTCTCTGACGTCTCCCCCGCCCGAATCCCCGCACCGCCCCCCGCAAGCCCTACAACCTCTGCTTTAAGAACCCTTGGAGGCACTGCTGCGCTTCC	IBET90, IBET24h, AT1, JQ1, Hexanediol
SUPT3H_1_R	ACGCTCGCCGGGGGCGGGGCGTTGTGCGCGGCCTTCAGGGCCCGGCTTGGGCAGCGCTGAGCCACGCGGCGGCGTTTAGAGCTGGGGACGCTGGGAGCGGAGTGGGGACGAGCTGAGATC	IBET90, IBET24h, AT1, JQ1, Hexanediol
SUZ12_1_L	GATCGGCAGCGCGCACGGGCCAACCAAGCCGCGCCTCCGCGAGAAGCGCCTCCGCGTGACTGACGGGGGAATCCGCGGGCCAACGGGCTGGGCGGCCCGGCGGTGCGCGCTCCCGCCGGC	IBET90, IBET24h, AT1, JQ1, Hexanediol
SUZ12_1_R	CAACACCGGGGATGGGACACTCTGCTGGGCCCCCTTCCTCCTCGGGAGTCCACTTGTGTGGTAGTGGAGGGAGGAATTGAGGGGATGTCCCCCTTTCGGAGATTACGTCTCCAGGGGATC	IBET90, IBET24h, AT1, JQ1, Hexanediol
TAPT1_1_L	GATCAACTTTATGCCCCTTAAGTAGTTTTAAAATTTCAGTACTCAAGTACAATCAATGATGTAATCAGCCTCACAACTTAGTTATTTGCATGAACTTCAGGAAATAACGGCTAACACAGC	IBET90, IBET24h, AT1, JQ1, Hexanediol
TAPT1_1_R	GTGTCCGGCGGTCCGCTCAGGGCCTCTTTTGCAGACTCGGTGCCCGGAGTGCGCCGGCGCCGCCCGCCAGGTCTTGGCACTGCTGGCGCGGCCGCGGCGGCGGGGGCCCGGCTCCAGATC	IBET90, IBET24h, AT1, JQ1, Hexanediol
TEAD4_1	GATCGAAGGGCTAGTGGGCGTGGGGGCCGCAGCCGAGGCCCGGGTGGAGGGGTCCCCGCCGTCCCTCGGC	IBET90
TEAD4_2	GCTTCCCTCCTGTCCGCCCCGCGCTCCCCTCCTCGCTCCCGGTTGACTCACTCCTCCAGGAATAGGGATC	IBET90
TET2_1_L	GATCTAAAGGGAGATAGAGACGCGGGCCTCTGAGGGTAAGGTGGGCGCAAGCGGAGGTGTGGTGCGGGGAGAGGTGCCAGTGGGTGGAGGCGGGGGCCAGAGCGAGGGCACGTGCGGGTA	IBET90, IBET24h, AT1, JQ1, Hexanediol
TET2_1_R	TCTAGGGAGTGGAATACATTCATGAATTTAATATCTCAAATCACACATTGTGCTTTTTCCCCTTCAGTCAGGGATTATAATGGGAAACCCAAATTCAAAGATATTCATCAACAAATGATC	IBET90, IBET24h, AT1, JQ1, Hexanediol
TET2_2_L	GATCCCATAAAAGATGTGACCAAAATACCCACTTAAAATTTGAACGTCAGTCATGTAAGAACATGTAAAAGATGAAGGGAATATTTCAAAAACGACTATCTGACGTAATATGATACTTAC	IBET90, IBET24h, AT1, JQ1, Hexanediol
TET2_2_R	TCTTTAAAAATACAGGCCCCTAAAGCACTAAGGGCATGCCCTCGGTGAAACAGGGGAGCGCTTCTGCTGAATGAGATTAAAGCGACAGAAAAGGGAAAGGAGAGCGCGGGCAACGGGATC	IBET90, IBET24h, AT1, JQ1, Hexanediol
TGFBR2_1	GATCTACTAGGGAAAACGTGGACGTTTTCTGTTGTTACTTTGTGAACTGTGTGCACTTAGTCATTCTTGA	IBET90
TGFBR2_2	GGGTCGGGGGCTGCTCAGGGGCCTGTGGCCGCTGCACATCGTCCTGTGGACGCGTATCGCCAGCACGATC	IBET90
TRAM2_1	CGGGTGCGGCGGAAGCAGGGAAGCCGCGAACCGGCCTTCTGGCTGGCCACAGCGCCCTGCACGGACGATC	IBET90
TRAM2_2	GATCAGAGGAGGGCCCGCTGACCTGCAGGGGTGTGCCGGGCGGTGCACGACAGGGGGCACTGTCCCTCCA	IBET90
VCAN_1	AGAACTCCAGGCGTGCGGACGCAACAGCCGAGAACATTAGGTGTTGTGGACAGGAGCTGGGACCAAGATC	IBET90
VCAN_2	GATCGTACTCAATTGTCTATTGCTGGCCTGCCCCCTAAGAGCCTGGGGGCTCCTTTCCCCTAACCCAGAA	IBET90
ZNRF1_1	TGGCGCGCGGAGCCCGCGCCGGACTGCGCCTCTTTGGACCTTGAGGGGAAACATGCGTTTGCCTTGGATC	IBET90
ZNRF1_2	GATCTAGTGTCAGCAAAACGCCGGATTCACAAGTGTCCCCATGGCGCTGTTTACCCCCAAATAACTAAAC	IBET90
