# Supplementary material for: BET inhibition disrupts transcription but retains enhancer-promoter contact
Source: Nat Commun. 2021 Jan 11;12:223. doi: 10.1038/s41467-020-20400-z (PMC7801379; doi:10.1038/s41467-020-20400-z)
Supplement: Supplementary file 5 — Supplementary Data 2 [file 41467_2020_20400_MOESM5_ESM.xlsx]

## Sheet: Supplementary Table RNAseq
Geneid	logCPM_IBET90	logFC_IBET90	FDR_IBET90	IBET_90_txn	logCPM_IBET24h	logFC_IBET24h	FDR_IBET24h	IBET_24h_txn	logCPM_HEX	logFC_HEX	FDR_HEX	HEX_txn
PLEKHG3	7.24516	-2.74952	0	down	6.52754	-0.0503006	0.559958	insensitive	6.87581	-0.784005	2.78753e-14	down
HEXIM1	7.8841	2.56936	0	up	7.48246	1.78428	4.00365e-190	up	7.06026	1.27638	3.88012e-39	up
NXF1	8.61272	2.37912	0	up	7.32213	0.811592	1.95455e-35	up	8.01593	1.2385	4.68536e-44	up
MOB3A	8.24945	-2.34227	0	down	7.82467	-1.06541	1.33234e-54	down	7.94195	-1.14545	1.65946e-38	down
DENND3	8.72027	-2.24355	0	down	8.04693	-1.0028	3.36742e-67	down	8.77269	-0.922082	1.13215e-28	down
SH3BP2	7.33149	-2.42152	8.85862909786e-313	down	6.17632	-2.59365	1.85397e-172	down	8.13703	-0.935983	8.16106e-30	down
SERTAD1	6.52824	2.71767	1.12966e-286	up	3.81255	2.19083	4.09817e-54	up	5.62433	1.94018	2.95174e-44	up
CSPG4	7.4923	-2.14525	3.99721e-270	down	7.67016	-2.57675	2.2068e-286	down	8.23564	-1.70456	7.31468e-85	down
DLC1	6.0215	2.8289	4.03295e-259	up	5.02104	1.90068	9.9268e-81	up	4.68303	0.127054	0.562729	insensitive
SLA	5.59274	-3.44101	1.91517e-258	down	5.70981	-2.57059	3.56477e-148	down	5.98056	-0.825285	2.1993e-11	down
PITRM1	6.99317	2.22247	1.18095e-254	up	6.11972	0.836562	1.04843e-30	up	6.29782	1.18036	2.23666e-26	up
PDGFRB	6.81515	-2.50569	7.99256e-252	down	7.46157	-0.840722	6.55517e-31	down	7.37046	-1.35326	1.88814e-45	down
WDR47	7.404	2.69735	4.01316e-250	up	7.16091	1.39447	3.52001e-110	up	6.057	0.73857	3.97575e-10	up
PHF19	6.5423	-2.35929	1.09602e-249	down	6.36196	-1.23142	1.45503e-60	down	6.50626	-0.308336	0.0057554	down
DGAT1	5.22967	3.20392	3.03502e-242	up	5.04906	0.409952	4.64593e-05	up	5.78391	-0.205784	0.138611	insensitive
IRF4	8.11141	1.92532	3.79811e-239	up	8.34175	0.00671905	0.929381	insensitive	8.30689	1.59835	2.85479e-85	up
PTPRE	6.73128	-2.23621	3.43373e-238	down	4.77751	-0.464035	0.00166119	down	7.37059	-0.301525	0.00226092	down
SPTAN1	8.67618	2.23786	2.10722e-237	up	8.30949	1.17424	2.36806e-94	up	7.33127	0.0165958	0.891298	insensitive
TOB1	7.44173	2.12356	2.29636e-236	up	6.94417	0.961943	1.61013e-49	up	6.87861	0.784504	1.75169e-15	up
AHRR	6.72154	-2.26097	5.24449e-236	down	6.22169	-1.76589	1.59633e-115	down	6.67397	-1.40135	3.07767e-38	down
SAT1	5.98103	2.8686	2.99348e-231	up	4.1935	0.674112	5.43138e-09	up	4.74232	1.08334	2.28686e-10	up
SASH3	6.80078	-2.23511	2.81101e-225	down	6.3801	-1.93594	6.95427e-154	down	6.58854	-1.25265	1.63811e-31	down
FAM46C	5.35393	3.06825	6.78913e-225	up	3.76332	4.33498	1.14816e-81	up	5.16334	2.44253	2.24994e-52	up
F2RL3	5.66881	-2.62627	4.32056e-210	down	4.62522	-2.28759	2.99196e-53	down	6.51942	-2.00991	4.43477e-67	down
ABHD4	5.60517	-2.48551	2.81883e-198	down	7.27258	-1.53766	3.10037e-109	down	6.04691	-1.68665	2.3995e-42	down
CD72	5.38184	-3.08403	6.60262e-196	down	5.36114	-2.13048	7.86904e-105	down	6.20967	-1.30361	3.02737e-27	down
GADD45A	5.88195	2.55827	2.10893e-191	up	4.79223	1.33599	8.00805e-36	up	5.25252	2.24871	1.2572e-47	up
CHCHD7	7.5025	1.98775	1.04229e-190	up	6.65857	0.747738	5.37807e-27	up	7.08573	1.35861	2.75237e-45	up
PNPLA2	6.09651	2.31744	1.88568e-189	up	4.70768	0.707218	6.29906e-09	up	4.89026	0.667295	5.87379e-05	up
LTA4H	5.21046	2.67837	1.89171e-188	up	5.09267	0.884898	5.08546e-19	up	4.50741	1.83902	3.69907e-23	up
SQSTM1	6.98953	1.90114	6.05069e-187	up	5.99877	0.35394	4.71359e-06	up	5.87888	0.810726	5.33502e-11	up
LCP2	6.12216	-2.19427	1.79249e-186	down	5.35531	-2.17144	2.00575e-121	down	6.51967	-0.511163	1.94418e-06	down
ADI1	7.81177	1.89622	1.02787e-181	up	6.74446	1.15938	4.66391e-68	up	7.15615	1.15864	4.34731e-32	up
ITGA4	7.93262	-1.65004	1.62113e-181	down	8.00828	-0.685147	9.63754e-32	down	8.32707	0.0405667	0.687631	insensitive
PIM2	6.17389	2.57673	4.49267e-181	up	5.05355	0.869511	4.81517e-20	up	5.14061	1.77864	5.77305e-32	up
RTN3	6.67714	1.86536	4.14112e-175	up	6.72781	0.873494	1.60798e-42	up	6.06985	0.834128	3.22704e-13	up
POR	5.50244	2.49956	5.49131e-175	up	4.73403	0.598056	8.50455e-08	up	3.68205	-0.777563	0.00134802	down
SDCBP	6.99111	1.99268	2.86788e-174	up	6.91984	0.826496	5.8686e-38	up	7.34831	0.327437	0.000647022	up
BCL2L11	8.63802	1.55238	1.88411e-171	up	8.72426	0.551273	4.02275e-24	up	7.91016	0.634663	2.34084e-13	up
GBP1	5.32402	-2.44003	1.00749e-169	down	4.05644	-2.41709	3.83425e-77	down	5.24539	-0.855676	6.46927e-08	down
GSKIP	6.47878	1.86307	3.00896e-167	up	5.87301	0.806562	1.40296e-27	up	5.66104	-0.503388	0.000129257	down
GOLGB1	8.16174	1.6182	5.25511e-167	up	7.85246	0.796986	1.40296e-27	up	7.68019	0.110175	0.288428	insensitive
BMF	6.72905	-1.89897	5.86844e-167	down	8.07801	1.27924	3.75189e-111	up	6.0842	-1.25051	5.20855e-25	down
CSRNP2	6.52008	2.15056	1.64294e-166	up	6.74068	1.35369	8.59799e-89	up	5.74614	0.781435	1.16844e-09	up
FAM53C	8.68833	1.77089	4.37318e-164	up	7.23543	0.706853	7.00035e-33	up	7.64962	1.0187	6.13161e-26	up
CSF1R	4.20784	-3.56649	6.45509e-164	down	4.53471	-2.83896	3.09715e-111	down	5.17971	0.622335	4.29613e-05	up
TRIB2	6.54793	-2.01795	2.29605e-163	down	7.67764	-0.000849949	0.990808	insensitive	7.11011	-1.22959	4.37126e-35	down
SESN2	6.45519	2.34039	5.02523e-163	up	5.4256	0.631519	6.75326e-11	up	6.0991	0.702516	1.23853e-09	up
TSPYL2	5.82854	2.29635	6.17228e-163	up	4.47029	0.890177	1.22525e-16	up	5.8508	1.63219	4.46425e-38	up
IL7R	5.78805	-2.16052	1.79411e-161	down	8.66893	-1.29489	3.99625e-107	down	7.19462	-0.846815	1.57521e-15	down
RNF19B	6.57612	2.09011	3.07889e-160	up	6.41084	1.2782	2.93563e-60	up	6.01861	2.01121	6.656e-60	up
ZNF280C	7.38716	1.66549	9.26653e-160	up	6.84855	0.822138	1.16554e-39	up	6.19289	-0.227297	0.0653311	insensitive
PLK2	5.39519	2.55237	2.47291e-159	up	3.31411	0.699443	5.15509e-06	up	5.8333	3.08637	1.48674e-108	up
PELI1	7.55271	1.64788	6.08464e-159	up	7.32847	1.04861	2.85393e-64	up	6.358	0.0639714	0.629467	insensitive
BCORL1	6.02721	2.30761	4.30305e-158	up	5.52625	0.753613	8.13806e-17	up	4.48088	-0.060722	0.787211	insensitive
CCNYL1	6.34855	2.04565	2.81242e-157	up	5.81148	1.43499	3.16821e-66	up	5.44045	0.452429	0.00116462	up
LAT2	7.50539	-1.69363	1.35928e-156	down	7.36077	-1.84046	3.44655e-197	down	7.48771	-1.01936	2.60637e-28	down
INO80D	7.22931	-1.65799	6.73958e-156	down	7.71927	-0.351507	1.27923e-08	down	8.08533	-0.181098	0.0467715	down
ERBB2	6.08967	-1.98028	8.51706e-156	down	6.31152	-0.961329	1.88294e-44	down	6.27528	-0.740607	1.26217e-10	down
GNA15	5.98333	-2.14821	1.45728e-155	down	5.8249	-1.50645	1.48262e-76	down	6.211	-1.03465	8.46482e-19	down
SLC25A4	4.97366	2.61652	1.87222e-154	up	4.01803	0.259461	0.0338822	up	4.74573	1.26466	2.15622e-14	up
SIRT1	8.36514	1.40407	5.82765e-151	up	7.83631	0.866748	2.98474e-55	up	8.15641	0.61226	1.21387e-13	up
ELK3	6.08584	-1.99464	2.44607e-150	down	6.60437	-1.38494	5.2702e-97	down	6.78972	-0.275099	0.0112722	down
PTPN7	8.11504	-1.51045	4.42796e-150	down	7.39	-1.92501	3.86006e-116	down	8.25827	-2.00707	1.1552e-111	down
IRF7	5.08546	2.65505	7.94588e-148	up	4.77489	0.830707	1.45802e-16	up	4.7835	-0.0670774	0.739647	insensitive
SLC25A30	5.51168	2.36924	1.42917e-147	up	5.6384	0.576644	4.80871e-12	up	4.40156	0.340831	0.0795403	insensitive
SLC9A1	6.26942	1.8719	9.35516e-147	up	5.43532	0.137627	0.112404	insensitive	5.79748	1.36523	2.57511e-25	up
DCXR	4.54843	3.10108	3.49272e-145	up	3.56796	2.05994	2.00162e-39	up	2.95408	1.13576	0.000240672	up
GCH1	5.13381	2.45478	2.02926e-144	up	3.85811	0.644547	6.28544e-06	up	3.64654	-0.584935	0.0214279	down
CCR1	3.90911	-3.75148	2.02791e-143	down	4.11814	-4.3937	6.43939e-161	down	3.0595	-0.825313	0.00735114	down
ZNF878	5.43872	2.53288	6.66333e-143	up	4.72268	0.631065	8.00088e-09	up	5.50724	1.70151	3.18234e-35	up
VAMP1	7.63867	1.7158	2.15953e-142	up	6.71166	0.689958	1.7569e-26	up	7.43254	1.07763	3.76917e-33	up
MAP2K3	6.48043	1.77403	9.34014e-141	up	5.35471	0.707934	3.94273e-13	up	5.4408	-0.556151	0.000100646	down
RETSAT	5.28879	2.33914	4.00271e-140	up	4.78209	0.550651	1.33638e-06	up	4.93965	1.55259	1.23976e-22	up
LPCAT1	7.30911	-1.73037	8.76862e-140	down	7.2637	-0.692538	2.05135e-27	down	7.05098	-1.27192	2.03426e-37	down
ANPEP	6.45802	-1.86661	1.29185e-139	down	5.68076	-0.869831	1.08619e-28	down	6.38308	-1.22808	9.00345e-28	down
RSRP1	7.48221	1.56857	1.72751e-139	up	6.69591	0.715884	1.01673e-23	up	7.30303	0.781173	2.10734e-17	up
FBXO33	7.58948	1.46442	1.32994e-138	up	6.98477	0.884704	1.7809e-47	up	7.0057	0.5352	6.08258e-08	up
CALM1	9.55429	1.33227	1.95115e-138	up	8.78546	0.690696	1.17601e-38	up	9.01614	0.824315	5.27032e-27	up
P3H1	5.33359	2.12767	2.18644e-138	up	5.19702	1.06791	1.9489e-34	up	4.21614	0.845845	1.63605e-05	up
POLR2A	9.20315	1.65781	2.59194e-138	up	8.20802	0.735826	5.20264e-37	up	8.0385	0.28652	0.00366766	up
CTR9	7.71527	1.46513	2.77396e-138	up	7.20748	0.599477	1.75436e-23	up	7.5654	0.848781	5.575e-21	up
PTCH1	7.50643	-1.44349	3.10313e-138	down	8.04057	0.0561198	0.352604	insensitive	7.58974	-0.463187	1.33216e-06	down
ZNF703	4.85352	2.98064	8.01614e-138	up	4.05487	1.89721	2.2166e-45	up	5.04008	3.35929	8.02718e-79	up
LPAR5	6.05399	-1.82983	2.46299e-136	down	6.66711	-1.12295	4.06481e-66	down	6.29095	-0.88139	3.24058e-14	down
LRCH4	6.42316	1.73718	7.77476e-136	up	5.3878	1.08684	7.98654e-37	up	5.30875	0.316764	0.0431659	up
CD93	4.71541	-2.9587	1.7034e-134	down	4.30322	-3.96705	1.95443e-148	down	4.56281	-0.698091	0.00019734	down
ANKRD13A	6.54569	1.67322	1.33943e-133	up	6.36782	0.250584	0.00021992	up	5.50675	0.0280435	0.872069	insensitive
IER5	7.44045	1.48818	3.50537e-133	up	6.61063	0.69586	1.18432e-23	up	6.13735	0.203048	0.105679	insensitive
LOC284023	5.72381	1.95569	8.48874e-133	up	5.18378	0.594277	4.12019e-11	up	4.5095	0.472938	0.0108865	up
CNNM4	6.11622	2.02399	4.18644e-132	up	5.9023	1.21054	2.20005e-40	up	4.56413	0.110275	0.593138	insensitive
NOG	6.01406	-1.8253	4.19794e-132	down	6.2576	-1.35416	1.44759e-65	down	6.62585	-2.73638	5.55552e-112	down
USP38	7.89292	1.39216	1.59622e-131	up	7.79076	0.596767	6.25319e-25	up	7.86718	0.94768	3.18988e-27	up
TAPT1	8.19884	-1.32279	1.78425e-130	down	8.81144	-0.630138	3.14879e-33	down	8.86622	-0.357551	6.08937e-06	down
SKP1	7.63464	1.42451	4.93632e-130	up	6.70411	0.854096	8.81136e-37	up	8.17257	1.82984	2.82691e-100	up
SIT1	4.34892	-3.70664	1.02947e-129	down	4.26121	-2.48115	3.88213e-83	down	4.64224	-2.81545	4.96916e-40	down
TIPARP	8.87293	1.35092	3.75596e-128	up	7.89688	1.15176	3.91566e-77	up	8.47462	0.803536	6.97151e-22	up
CDC42EP3	9.32992	-1.36262	4.90735e-128	down	9.70517	-0.48836	2.04909e-19	down	9.46524	-1.94328	1.68909e-135	down
EHD1	6.4456	1.85198	1.20353e-127	up	5.24251	0.883622	1.63649e-19	up	5.08736	0.419578	0.00767588	up
MYC	8.39576	-1.51009	1.24487e-127	down	9.87947	-1.1353	3.80881e-89	down	8.56114	-2.83871	5.90628e-215	down
LRPAP1	7.06537	1.56453	2.45643e-127	up	6.29937	0.840536	5.1936e-25	up	6.0074	0.065828	0.640143	insensitive
HSPA1B	6.2703	1.87311	3.05795e-127	up	5.26614	1.08244	2.965e-34	up	5.14813	-0.0754519	0.679236	insensitive
TRIM36	5.79787	2.09243	2.3508e-126	up	5.45711	1.14363	1.04799e-37	up	4.59254	1.04225	1.65878e-09	up
LGMN	5.91837	1.83878	3.39824e-126	up	5.26667	1.08879	1.01115e-34	up	4.76373	0.862185	2.55431e-07	up
ARL6IP1	8.7008	1.33117	3.39824e-126	up	8.41341	0.813717	1.08946e-39	up	8.05383	0.790434	2.5538e-20	up
ARHGAP30	6.54913	-1.62321	5.18634e-126	down	6.87503	-0.720318	2.55959e-26	down	6.64403	-0.728376	3.75355e-12	down
ELL2	5.86663	1.91547	5.94206e-125	up	5.39391	1.65474	4.58834e-82	up	5.12798	0.397441	0.0101687	up
RARG	5.17243	-2.26144	6.94902e-125	down	5.2847	-0.989548	8.1645e-32	down	5.20954	-1.38746	1.74253e-19	down
IGLL5	3.37483	-4.78663	1.38647e-124	down	2.89707	-4.72065	2.37063e-53	down	3.72269	-2.92418	2.74525e-24	down
TUBB6	6.84437	1.55595	4.89368e-124	up	6.17941	0.449976	2.43936e-10	up	6.05604	0.138336	0.304235	insensitive
ERVK13-1	6.51466	1.6116	6.40942e-124	up	6.81743	1.81367	7.6677e-133	up	6.78859	0.748383	3.02901e-12	up
LINC00910	4.72801	2.46119	1.36296e-123	up	5.45753	1.90452	2.18888e-77	up	4.46063	1.27693	1.61219e-11	up
DNAJB1	8.10286	1.33351	9.84625e-123	up	7.37629	0.388871	4.63643e-10	up	7.39269	0.270109	0.00524971	up
HSPB7	4.99336	-2.77068	2.27445e-122	down	5.48189	-3.09052	5.12014e-209	down	5.03812	-1.79157	1.32099e-26	down
PRKD2	7.20129	-1.53065	2.74906e-122	down	6.83374	-0.524761	3.88389e-13	down	7.45887	-0.891358	3.14643e-22	down
KLHL15	9.34487	1.2215	5.06803e-122	up	8.16403	0.728191	2.03251e-34	up	8.90117	0.701739	7.14815e-17	up
EIF4A3	7.23483	1.53066	1.16652e-121	up	6.52494	0.303582	9.37398e-06	up	6.89617	1.20058	3.02235e-34	up
UBE2A	6.54367	1.70848	3.90517e-121	up	5.86003	0.555463	3.99837e-12	up	6.09643	0.389349	0.00116319	up
ZC3H12D	4.69207	-2.40784	4.97883e-121	down	4.94443	-2.78842	8.41791e-107	down	4.76941	-0.695497	4.83686e-05	down
PITHD1	6.67905	1.5069	5.07191e-121	up	6.08524	0.402243	5.84522e-08	up	6.3438	1.14567	1.27553e-24	up
LILRA2	3.56597	-3.95288	7.53923e-121	down	2.68827	-3.99965	1.84941e-64	down	3.58279	-1.04165	0.000142292	down
DYNLL1	6.59569	1.88935	8.58717e-121	up	6.17712	-0.155548	0.0687125	insensitive	6.03828	0.490786	2.78398e-05	up
ATG2A	5.2504	2.04192	4.24826e-120	up	4.6449	0.450198	9.62045e-05	up	4.83995	1.62705	2.68681e-22	up
RND1	3.61901	4.15698	1.08439e-119	up	1.94464	1.49764	2.57304e-10	up	3.89496	4.2069	9.78186e-50	up
GTF2B	6.84912	1.59618	1.17816e-119	up	6.1825	0.361405	4.63747e-07	up	6.16016	0.694502	7.82612e-09	up
FAM126A	5.9393	1.94585	1.17862e-119	up	5.75443	1.0081	1.37002e-35	up	5.50713	0.7086	4.17471e-07	up
MTMR2	6.00551	-1.75272	1.46258e-119	down	6.14586	-1.15216	2.78118e-59	down	7.06363	0.317749	0.0026551	up
DNAJB12	7.48132	-1.56871	1.0646e-118	down	7.03701	-1.2403	1.24623e-81	down	7.40587	-1.49676	7.85168e-56	down
ITGA6	5.58443	-1.96257	1.63783e-118	down	5.91843	-0.905244	3.57548e-30	down	7.79721	-0.444721	3.03241e-06	down
PLXNA3	6.65901	1.57034	2.11002e-118	up	5.6083	1.33573	3.57715e-46	up	6.26018	0.570866	9.0226e-07	up
SKIL	8.93071	-1.21683	4.21948e-118	down	8.39116	0.631154	4.2229e-26	up	9.26374	-0.637174	2.27991e-15	down
EMP1	7.60382	-1.51434	6.92803e-118	down	6.22698	-1.45487	4.79744e-30	down	7.77818	-1.24498	3.61368e-46	down
ARHGAP25	5.54888	-1.83057	7.39293e-118	down	5.67485	-1.71613	4.01758e-75	down	5.61603	-0.749515	2.24896e-08	down
TUBA8	4.65442	-2.43211	1.37919e-117	down	4.66554	-2.09951	1.44759e-65	down	5.20049	-0.510439	0.00127376	down
TRHDE-AS1	7.19963	-1.65841	3.27701e-117	down	8.14653	-1.2037	2.28048e-106	down	9.15979	-0.576678	3.42087e-14	down
IL16	3.64963	-3.51556	4.45811e-117	down	4.66736	-2.34155	7.11581e-98	down	4.95515	1.63568	4.39543e-24	up
KLHL28	6.61559	1.5562	9.33072e-117	up	6.94135	1.14631	5.17245e-73	up	6.28331	0.530428	1.6248e-06	up
SENP1	6.28729	-1.6197	1.16648e-116	down	6.70626	-0.866939	2.12622e-42	down	6.75197	-0.0617662	0.610959	insensitive
ZFP36L1	9.59603	-1.45546	1.23252e-116	down	9.69468	-0.719379	1.86163e-30	down	10.0733	-2.60901	7.75395e-247	down
TUBB4B	8.67983	1.4338	4.9239e-116	up	8.0621	0.637134	7e-28	up	7.30111	-0.624461	2.62628e-11	down
ACVR2B	6.33387	-1.60984	1.27844e-115	down	7.77607	0.130877	0.0467215	up	6.81329	-0.857749	1.72985e-17	down
FMNL3	6.02643	-1.69018	8.18533e-115	down	7.70987	-0.0880401	0.226185	insensitive	7.11868	-0.473963	2.63858e-06	down
TMEM263	5.92506	1.94612	1.13387e-114	up	6.17734	0.820158	1.31464e-28	up	5.88963	1.67832	2.70954e-42	up
TLR1	4.19164	-2.86022	1.92304e-114	down	5.90827	-2.37847	9.76948e-171	down	4.94416	-0.234531	0.199625	insensitive
ACSL5	4.75652	-2.33139	2.9674e-114	down	5.02794	-1.97249	3.98257e-93	down	5.85762	0.306568	0.0211181	up
CBX4	7.5521	1.52161	3.55947e-114	up	6.23646	0.793296	3.79413e-27	up	7.13058	0.478381	9.10948e-07	up
TOB2	7.97901	1.35196	7.33004e-114	up	7.74211	0.222941	0.000476087	up	8.02922	0.780055	5.10796e-20	up
RGS1	4.45146	-2.52808	8.1371e-114	down	4.43045	-1.57647	1.3651e-32	down	6.384	-0.77103	8.38523e-12	down
NEU1	5.07722	2.98083	5.04353e-112	up	4.00504	1.21616	1.14741e-22	up	5.06006	1.90469	5.88565e-32	up
CACNA2D4	7.38878	-1.3629	5.1851e-112	down	7.02316	-1.3564	2.65565e-106	down	7.45731	-0.799582	2.69017e-18	down
PIK3C2B	7.98371	-1.28349	1.37166e-111	down	7.98195	-0.834587	2.17135e-47	down	7.93421	-0.738579	2.18687e-17	down
RASD2	5.15342	-2.42046	2.12529e-111	down	5.68915	-1.09216	1.33434e-19	down	5.5851	-2.53827	2.06657e-59	down
SESN3	5.87532	2.60589	8.63406e-111	up	7.33135	3.15201	1.43034e-302	up	5.5149	0.0547717	0.748089	insensitive
KCNK3	4.81257	-2.30099	2.24025e-110	down	4.39037	-0.9512	1.49318e-15	down	4.92693	-0.699609	4.63323e-05	down
CTDSP1	6.27609	-1.64662	4.82192e-110	down	6.36439	-0.596294	2.7762e-16	down	6.20991	-1.3816	2.94301e-30	down
LINC01128	6.23019	1.56758	8.54963e-110	up	5.1136	0.495761	1.18597e-06	up	5.55227	0.603772	5.29639e-06	up
IFRD1	8.20266	1.34565	9.49261e-110	up	7.16	0.448043	4.42425e-12	up	8.52717	1.42379	2.8675e-71	up
FZD4	4.81409	2.15253	1.12466e-109	up	4.4105	0.622075	7.0369e-07	up	4.17948	2.72293	3.36367e-34	up
MICAL1	7.1855	-1.45884	5.49811e-109	down	6.98582	-0.317634	1.32713e-05	down	7.496	-0.838356	4.01386e-19	down
ASTL	4.65993	3.91725	1.24532e-108	up	NA	NA	NA	NA	3.13389	2.83508	1.76247e-18	up
NMT2	5.07807	2.02095	1.42458e-107	up	5.51493	1.58192	2.16125e-49	up	4.70379	0.289072	0.108759	insensitive
APLP2	7.66164	1.46414	1.42458e-107	up	6.81235	1.17152	5.99421e-71	up	6.46757	-0.442168	6.41151e-05	down
TRAFD1	6.3378	1.60839	3.75089e-107	up	6.11673	0.653724	5.0247e-20	up	5.31858	0.471029	0.0014506	up
LOC101928841	5.89974	-1.5839	4.17792e-107	down	6.02824	-1.70569	4.76236e-98	down	6.36783	-1.5295	4.96916e-40	down
C16orf54	6.45619	-1.6341	4.55384e-107	down	6.43623	-0.48598	8.86529e-12	down	5.75258	-2.71598	4.25985e-70	down
DCLRE1A	4.41661	-2.40963	4.87984e-107	down	5.07164	-1.62713	2.36648e-51	down	4.71668	-0.591852	0.000857194	down
CLIC1	7.09033	-1.40323	1.36536e-105	down	6.46115	-0.504892	1.5856e-12	down	6.84653	-2.14044	2.60131e-81	down
GSE1	7.62962	-1.33852	1.95987e-105	down	8.44162	-0.0151876	0.817065	insensitive	8.0292	-0.762278	8.56556e-20	down
LINC01226	3.70535	-3.36761	2.53409e-105	down	3.16071	-3.38296	2.02046e-67	down	4.47939	0.375845	0.0612493	insensitive
COQ10A	4.79472	2.14004	3.53833e-105	up	3.97122	0.136484	0.305076	insensitive	4.59664	1.38141	7.99751e-16	up
UBE2D1	6.03349	1.57856	3.5353e-104	up	5.71018	0.440164	1.30334e-06	up	6.72298	1.92931	1.42667e-67	up
TNFSF9	5.26836	2.23562	2.30558e-103	up	3.30522	0.888362	1.93737e-09	up	5.40175	1.44597	7.73275e-24	up
GBP3	4.02599	-2.84766	4.53491e-103	down	4.06054	-2.05895	4.19443e-57	down	4.71618	-0.00129963	0.995334	insensitive
DENND2D	4.35859	-2.44271	1.1205e-102	down	5.18984	-0.591198	1.15475e-11	down	5.37984	0.0245032	0.891167	insensitive
HERPUD1	7.45037	1.42614	2.66406e-102	up	6.72911	-0.0283937	0.717457	insensitive	7.72968	1.11792	1.38924e-37	up
TLR3	3.30664	-3.81569	2.11898e-101	down	2.36409	-3.78507	1.90541e-43	down	3.44257	-0.612294	0.0222068	down
MYO7B	3.77002	-3.2934	3.19453e-101	down	3.12767	-4.19526	1.35665e-65	down	5.01326	-0.864468	6.59092e-08	down
SYNJ2	5.82048	-1.60229	3.33779e-101	down	7.27153	-0.380773	8.34053e-09	down	6.48128	-0.566832	1.49978e-07	down
CASP3	7.58962	1.39076	3.60146e-101	up	7.11779	0.394373	4.96189e-10	up	7.1661	0.0310483	0.812985	insensitive
FUT7	4.38114	-2.56608	3.8508e-101	down	3.90317	-1.95284	4.41659e-45	down	4.14337	-3.25656	5.40943e-37	down
TCF7	6.95248	-1.57513	4.6365e-101	down	7.18937	1.57093	5.23008e-107	up	7.29871	0.596944	3.46154e-10	up
USP53	6.36084	1.75558	4.8172e-101	up	6.73939	1.21909	3.64943e-67	up	6.24395	0.98866	8.57879e-18	up
MRPL3	6.30828	-1.49401	5.23691e-101	down	6.06557	-1.12989	6.10975e-52	down	6.7863	-0.0649399	0.596934	insensitive
ASXL1	7.94277	-1.31371	1.48682e-100	down	8.41014	-0.226466	0.000201736	down	8.03468	-0.395148	3.94634e-06	down
FMNL1	5.27213	-1.89148	2.20656e-100	down	4.34512	-0.532632	2.78813e-06	down	5.17704	-1.17119	1.43541e-14	down
DOK3	5.42848	-1.79417	4.08051e-100	down	4.89303	-3.49872	3.19899e-184	down	5.6718	-0.777816	9.4347e-09	down
EVI2B	6.52272	-1.38848	6.98824e-100	down	7.44044	-0.589503	2.79709e-21	down	6.90043	-1.1786	5.39571e-28	down
LAIR1	4.60834	-2.24585	8.01106e-100	down	4.61886	-2.92551	1.1647e-111	down	4.61668	-0.289325	0.137286	insensitive
LMO2	5.76459	-1.66724	1.65918e-99	down	5.9185	-0.692489	1.6582e-18	down	5.03343	-1.95678	3.51885e-31	down
IMPDH2	7.40913	1.24753	1.83774e-99	up	7.38389	0.51514	6.70507e-16	up	7.19992	-0.0242244	0.852529	insensitive
BZRAP1-AS1	5.49958	-1.83355	1.85953e-99	down	5.92075	-0.842634	2.52916e-29	down	6.86364	-0.285837	0.00608645	down
MCPH1	6.72553	-1.45209	2.82949e-99	down	7.0048	-0.753929	7.98586e-32	down	7.36542	-0.515813	7.21076e-08	down
AZIN1	9.30623	1.15222	4.51502e-99	up	8.47323	0.471206	7.34766e-18	up	8.98379	0.00291276	0.978037	insensitive
KIAA1191	6.86346	1.47798	1.56914e-98	up	6.08792	0.552116	4.5899e-11	up	6.7672	1.41631	1.15357e-42	up
C3orf58	7.78359	1.23296	2.41904e-98	up	7.35495	0.729561	5.47303e-26	up	8.24843	2.00492	5.8811e-112	up
PWWP2B	4.87026	-2.1585	2.86478e-98	down	5.0251	-0.121938	0.211012	insensitive	4.84339	-1.59576	5.22148e-20	down
ACBD7	4.48295	2.29025	3.97907e-98	up	3.10798	1.34401	8.37945e-16	up	4.06068	2.12078	1.32863e-23	up
SLC9A3R1	5.3948	1.85991	5.54653e-98	up	4.72831	1.12584	2.27075e-26	up	4.54573	0.883972	3.59914e-07	up
PNPLA8	6.58145	1.3773	8.73623e-98	up	6.63172	1.45799	5.65262e-92	up	6.70718	0.436332	2.61865e-05	up
PLEKHO2	7.95086	1.3256	1.34486e-97	up	6.82313	0.465944	2.54197e-11	up	7.04576	0.0225742	0.859396	insensitive
SLC27A3	4.32283	-2.409	1.66775e-97	down	4.23484	-1.00197	8.68854e-18	down	4.53401	-0.975624	3.56423e-07	down
RNASEH2C	6.05532	1.55254	2.14104e-97	up	6.37278	0.548196	1.68604e-14	up	6.12512	0.185466	0.142614	insensitive
CCNG1	7.23723	1.23612	5.83012e-97	up	6.8477	0.246872	0.000104979	up	6.55047	0.182922	0.138334	insensitive
GPRC5C	4.29679	-2.37551	1.09131e-96	down	3.66511	-1.86364	4.90654e-36	down	4.84398	-0.99693	7.82612e-09	down
JUP	7.15563	1.37483	2.10121e-96	up	6.67448	0.250708	0.00053402	up	5.90676	-0.565443	1.026e-05	down
PNRC1	7.77198	1.2828	3.87983e-96	up	8.26073	0.925164	3.21953e-59	up	8.04291	1.20015	3.86263e-46	up
ZNF503	4.74789	2.22663	3.42228e-95	up	3.93151	-0.125821	0.35119	insensitive	4.2434	1.29202	1.50284e-11	up
NDEL1	6.79352	1.31187	1.39983e-94	up	6.38809	0.712986	1.80412e-24	up	6.23177	0.378324	0.00225851	up
PKDCC	5.09588	-1.88275	1.45659e-94	down	4.79359	-1.8981	5.90845e-70	down	5.42745	-1.13073	1.63147e-15	down
UGCG	7.53159	1.19057	2.47718e-94	up	7.30414	0.753423	7.95817e-30	up	7.27934	-0.144819	0.179922	insensitive
DNMT3A	6.20868	-1.51745	2.62123e-94	down	6.82531	-0.0547204	0.446832	insensitive	6.59706	-1.01446	4.8912e-22	down
PTPRC	6.1564	-1.56058	3.41479e-94	down	5.68863	-0.76502	5.36704e-22	down	6.16892	0.260801	0.0347133	up
KCTD15	6.56345	-1.57046	1.765e-93	down	5.81929	-2.37314	7.10906e-182	down	6.35558	-0.832879	3.87555e-13	down
LAP3	6.80015	1.55599	5.01577e-93	up	5.75828	0.109675	0.212923	insensitive	6.43932	1.31863	9.01031e-34	up
ZNF507	7.40221	-1.40707	9.39021e-93	down	7.95827	-0.482584	6.61322e-18	down	7.43174	-1.08902	3.86591e-31	down
GREM1	8.17576	-1.20179	3.58345e-92	down	7.83304	0.27402	3.14114e-06	up	7.47865	-0.50397	1.71817e-07	down
ZAP70	4.06905	-2.50112	7.2257e-92	down	3.54702	-2.99208	1.65016e-76	down	4.91555	-0.189296	0.2951	insensitive
SERTAD2	7.8278	1.27436	2.76992e-91	up	7.18523	0.960785	3.48497e-42	up	7.3449	1.03731	7.56327e-30	up
SOD2	6.29367	1.42408	3.50266e-91	up	5.05344	0.404276	4.51664e-05	up	6.46327	2.43285	3.77941e-102	up
FAM78A	6.99113	-1.38329	4.78033e-91	down	7.27402	-0.691681	5.6808e-25	down	6.60351	-1.28628	3.33841e-32	down
LRRC8C	7.41269	-1.26908	1.61344e-90	down	8.09811	-0.568298	4.08789e-25	down	7.66115	-0.309694	0.000702856	down
E2F2	7.85326	-1.16715	2.77264e-90	down	8.33681	-0.342898	2.27201e-08	down	7.70248	-0.56043	2.64518e-10	down
ADCY6	6.69571	-1.47617	6.33842e-90	down	7.17512	-0.101443	0.163911	insensitive	6.96126	-1.45345	1.01646e-43	down
TPRN	4.72914	2.0056	8.07008e-90	up	3.79876	0.217518	0.12445	insensitive	3.34323	-0.242751	0.421986	insensitive
TMEM2	6.00891	1.70036	1.63138e-89	up	6.02567	2.16804	1.59984e-157	up	5.7623	1.33499	8.00628e-26	up
PLEKHG2	6.94756	-1.24714	4.40206e-89	down	6.55922	-0.194822	0.00598645	down	7.14992	-0.803034	2.66635e-16	down
TLR4	4.10974	-2.51927	5.02262e-89	down	3.76895	-3.22513	8.55107e-97	down	4.36952	0.766793	4.6636e-05	up
SLFN5	5.26561	1.76948	7.3978e-89	up	5.24088	1.33675	2.18285e-52	up	4.44547	0.334865	0.0851255	insensitive
NUFIP2	10.3067	1.00916	1.38911e-88	up	9.89294	0.19977	0.000202447	up	10.1255	0.135485	0.0960941	insensitive
LASP1	7.64408	1.3202	8.99286e-88	up	6.90438	0.0760389	0.321333	insensitive	6.25036	-0.551557	1.92477e-06	down
FAM102A	3.52841	3.71585	4.37478e-87	up	2.87837	1.11744	1.07579e-09	up	1.87088	1.54044	0.00100871	up
DHX15	8.88225	-1.0274	9.15108e-87	down	8.83154	-0.154326	0.0045941	down	9.03342	-0.523299	2.25802e-11	down
NOCT	7.42779	1.25697	1.23946e-86	up	6.63848	0.323861	1.70361e-06	up	6.31806	-0.16489	0.182112	insensitive
FAM101B	7.1149	-1.34536	1.25618e-86	down	6.53621	-1.48866	2.62164e-70	down	6.64375	-1.73396	3.35933e-56	down
ZNF155	4.47918	-2.04704	1.33666e-86	down	5.18588	-0.666033	2.99206e-14	down	4.79554	-1.69536	2.09813e-21	down
ACTR3	8.61018	-1.03398	1.51354e-86	down	7.70257	-0.199963	0.0020397	down	9.322	0.393573	3.61555e-07	up
TTC38	3.2407	-4.07867	2.17228e-86	down	2.18593	-2.52493	2.13932e-26	down	3.61491	-1.67722	2.01443e-10	down
EFNB2	5.47877	1.68283	3.61227e-86	up	5.11109	0.901386	1.00579e-22	up	5.06435	1.00529	3.65712e-11	up
GNAI2	7.05936	1.27928	4.44476e-86	up	6.16837	0.501255	1.28837e-11	up	5.67057	-0.218805	0.150335	insensitive
P4HA1	7.21462	1.16908	4.70478e-86	up	6.60687	0.667375	5.97494e-24	up	6.69801	0.430855	4.36691e-05	up
EIF4EBP2	8.51532	1.09217	5.20046e-86	up	8.34384	0.997708	2.17845e-68	up	7.42282	0.323641	0.000517055	up
EEF1D	7.85665	1.16926	6.87984e-86	up	6.4722	0.278515	6.14565e-05	up	6.90414	-0.642932	1.09944e-10	down
SLC43A2	5.47091	-1.64793	1.03385e-85	down	5.33149	0.138396	0.328395	insensitive	6.19151	-0.869515	1.43905e-13	down
FAM118B	4.98581	1.72439	2.6969e-85	up	5.29911	0.885674	2.70671e-24	up	5.35101	0.434161	0.00305073	up
PRDX6	6.40865	1.34049	3.63502e-85	up	5.70124	0.0653357	0.453089	insensitive	6.87295	1.91585	2.24837e-78	up
ADRBK1	7.36545	-1.22579	5.47907e-85	down	7.68465	-0.696862	1.48409e-24	down	7.02664	-1.46362	1.39453e-48	down
HSP90B1	9.13247	1.09579	1.70666e-84	up	8.06108	-0.438913	3.78693e-11	down	8.89753	0.468488	2.73631e-09	up
LINC01225	3.09947	-4.03297	1.94325e-84	down	2.45558	-3.5423	9.60844e-45	down	3.44296	-0.462298	0.0928846	insensitive
ZNF239	4.93216	-1.76743	2.31007e-84	down	5.13606	-1.41348	1.63493e-49	down	5.22174	-0.683297	4.03338e-06	down
MLC1	4.08102	-2.26113	2.38234e-84	down	3.9666	-2.92806	3.75907e-90	down	4.89467	-0.696416	3.93683e-05	down
ISCA1	6.38471	1.33371	2.75452e-84	up	5.88412	0.259235	0.00262433	up	5.35552	0.114416	0.477698	insensitive
AMPD2	6.78055	-1.33784	5.69222e-84	down	5.65792	-1.20964	3.00385e-52	down	6.2482	-1.66718	6.60334e-41	down
ZFP91	7.81806	-1.07212	6.30183e-84	down	8.04145	-0.0158075	0.823144	insensitive	7.94288	-0.533509	9.77954e-10	down
NKX3-1	5.13478	2.00242	9.46471e-84	up	4.25209	0.980554	3.75385e-17	up	3.94976	0.511345	0.019279	up
GLDC	4.49802	-2.24716	1.09447e-83	down	3.87151	-3.19372	2.62567e-98	down	5.25302	0.0808337	0.651562	insensitive
BEND3	6.79373	-1.24104	1.38409e-83	down	6.57686	-0.768746	3.8636e-30	down	6.22901	-1.05758	1.05745e-19	down
HVCN1	4.48708	-2.02371	1.4239e-83	down	5.35287	-0.559805	6.33854e-10	down	5.36584	-0.80667	1.73068e-08	down
PLEK	5.86837	-1.56805	2.26578e-83	down	4.84869	-2.2661	4.91313e-91	down	4.95948	-0.291794	0.0934389	insensitive
FAM222A	2.99555	4.85444	2.3056e-83	up	1.31903	1.76353	1.77896e-08	up	0.687368	2.68213	0.00314867	up
KIF21B	7.46807	-1.18338	2.40056e-83	down	7.42556	-0.501451	2.06574e-14	down	7.13938	-0.897794	1.12794e-20	down
ULBP2	3.44863	3.34588	2.77237e-83	up	1.32803	0.44331	0.14554	insensitive	2.57584	1.98728	2.47655e-08	up
TUBA1A	7.74645	1.21465	4.17613e-83	up	7.40712	0.866931	9.89652e-42	up	7.04334	0.339548	0.000787248	up
CALR	8.52922	1.24967	4.99131e-83	up	7.36547	-0.3775	1.88222e-10	down	7.53897	0.00498677	0.967746	insensitive
USP11	6.12307	1.3226	6.64826e-83	up	5.93812	0.883358	1.39368e-30	up	5.61283	0.640902	1.21621e-06	up
MEX3B	6.39317	1.30774	6.64826e-83	up	6.47706	1.04801	8.78219e-44	up	6.12177	1.3995	5.83714e-33	up
ANP32B	7.57909	-1.12474	1.1648e-82	down	7.30734	-1.17209	8.06682e-73	down	7.29815	-0.860437	4.81554e-20	down
SMTN	5.19268	1.69899	1.18457e-82	up	4.61844	0.822701	2.98377e-15	up	4.65027	0.97916	1.59538e-08	up
PGD	7.26782	1.17432	1.55971e-82	up	6.27761	-0.331673	1.94759e-05	down	6.46997	0.346768	0.00174469	up
LMBR1L	4.80707	1.85098	3.27495e-82	up	5.24485	1.2122	4.65417e-42	up	4.65443	0.678606	7.36132e-05	up
PNP	7.66933	1.16845	1.21933e-81	up	6.56352	-0.48559	1.74625e-13	down	7.61568	1.25776	5.64359e-46	up
FZD7	3.87839	2.47307	4.16089e-81	up	2.72438	1.87243	2.01133e-14	up	3.97793	2.51612	1.95304e-27	up
HYOU1	7.08316	1.15739	4.32486e-81	up	6.16162	-0.195259	0.0189027	down	6.84395	0.199666	0.0746799	insensitive
SPG20	5.9895	-1.35449	8.75202e-81	down	6.45309	-0.904334	2.57789e-38	down	6.31268	-0.238119	0.0439837	down
RGS3	4.76436	-1.87956	2.21613e-80	down	5.43236	-0.610193	1.59932e-06	down	5.24898	-1.45534	4.75112e-21	down
KLHL21	7.01578	1.20997	3.61972e-80	up	6.19219	-0.708572	1.07583e-20	down	6.19874	0.380476	0.00170625	up
BID	5.34065	-1.62365	3.74879e-80	down	5.91626	-0.797641	1.40538e-25	down	5.49699	-0.408767	0.00391599	down
GADD45B	7.19792	1.29962	5.04015e-80	up	5.63426	0.750809	2.76416e-20	up	6.27602	0.846923	1.75572e-13	up
TK1	5.88552	1.42732	7.9761e-80	up	4.87932	0.442793	2.91746e-06	up	4.78918	0.951836	1.27068e-08	up
MAP3K14	7.91568	1.25012	8.48693e-80	up	6.44781	0.814213	1.25339e-29	up	6.69964	-0.902515	9.20593e-17	down
ZC3HAV1	9.27112	1.05387	9.83551e-80	up	8.7682	0.342808	5.35366e-11	up	8.55701	-0.00247589	0.982156	insensitive
APOL6	6.43547	-1.34593	1.78075e-79	down	6.48126	-1.44536	1.42079e-66	down	6.95563	0.0233191	0.86269	insensitive
CIRBP	8.41719	1.11193	3.28712e-79	up	8.24972	0.808828	2.60469e-43	up	7.04075	-1.31517	1.52398e-39	down
RNF44	6.27048	-1.29307	5.6372e-79	down	6.6871	-0.229099	0.00243024	down	6.66611	-0.529684	6.27167e-07	down
ACADVL	5.80531	1.38672	6.20876e-79	up	5.52827	0.492101	2.16515e-08	up	5.83158	-0.0361966	0.821604	insensitive
TRPV2	3.46484	-2.84228	6.96651e-79	down	2.60905	-2.33907	1.14465e-29	down	3.90804	-0.788589	0.00112314	down
CPD	6.4906	1.44349	7.41469e-79	up	6.80474	1.29624	7.03096e-93	up	5.91057	-0.0779841	0.582196	insensitive
NRROS	6.70569	-1.25074	1.91707e-78	down	6.28664	-1.58058	1.08707e-88	down	6.1358	-1.56269	1.52319e-37	down
ZNF10	6.07645	1.35572	2.2301e-78	up	5.60996	0.578352	1.80232e-12	up	5.53451	0.49172	0.000273229	up
CSRP2	3.78483	2.41106	2.5126e-78	up	4.03756	2.32352	1.59804e-67	up	4.27155	2.65594	5.19209e-38	up
COL9A2	4.16598	-2.32355	2.52261e-78	down	2.52319	-1.65646	1.9835e-16	down	3.90669	0.27578	0.251614	insensitive
DAB2IP	5.86409	-1.74624	2.70207e-78	down	5.67536	-0.558183	1.96762e-12	down	5.72675	-1.22906	9.24026e-21	down
SP1	8.46904	-1.04476	3.51606e-78	down	8.97343	-0.0867372	0.134468	insensitive	8.25606	-0.762739	6.46828e-21	down
UBXN10	3.20322	-3.45776	3.7207e-78	down	1.98994	-1.39147	2.51287e-07	down	3.49735	-0.941334	0.000497636	down
OTUD3	6.63074	1.20076	7.20412e-78	up	6.53987	0.815575	1.72863e-29	up	6.16067	-0.241929	0.0461297	down
TXNDC16	6.11057	1.44413	8.38617e-78	up	6.13154	1.3105	3.12679e-74	up	5.673	0.480767	0.000290628	up
IPO8	6.11919	-1.28029	1.36705e-77	down	6.44438	-0.697695	4.32878e-26	down	6.89511	0.00652328	0.959838	insensitive
KBTBD11	4.81046	-2.23169	1.61115e-77	down	4.0764	-1.65549	6.33219e-43	down	4.65563	-1.01947	7.19819e-09	down
ACTN1	7.42361	-1.11985	2.31453e-77	down	6.9267	-1.03928	2.14531e-63	down	7.25537	-0.56773	2.37078e-08	down
IDH3A	5.91459	1.34764	2.49675e-77	up	5.54549	0.2475	0.00224682	up	5.15055	-0.698822	4.70803e-06	down
SEMA4C	5.36349	-1.64301	5.01543e-77	down	5.6503	-0.764988	5.58516e-21	down	5.36027	-1.85936	1.28512e-34	down
KIAA0195	4.06388	-2.31945	5.19268e-77	down	4.60062	-1.36996	8.46173e-38	down	5.01473	-0.286116	0.0994427	insensitive
PTPN6	7.53259	-1.18437	6.0426e-77	down	8.32674	-0.390364	3.25011e-11	down	8.08449	-2.33112	5.42576e-140	down
ENG	4.79763	-1.78771	6.3232e-77	down	5.93698	-0.988539	9.50031e-37	down	5.82474	-0.232827	0.0796868	insensitive
SEMA6C	4.40681	2.04925	8.32499e-77	up	5.09546	1.72638	4.61947e-58	up	3.97795	1.17816	1.58952e-08	up
CFLAR	6.21904	-1.25923	8.9161e-77	down	6.21736	-0.748412	2.73729e-20	down	6.97627	0.245869	0.0177035	up
TCERG1	8.38094	-1.06828	1.94043e-76	down	8.28222	-0.531473	5.10928e-21	down	8.74082	-0.376641	5.05709e-06	down
FYCO1	7.09856	-1.14288	2.35992e-76	down	7.55955	-0.912845	3.79492e-58	down	7.19067	-0.544278	1.73585e-08	down
CCDC50	7.12068	-1.09851	2.62387e-76	down	7.08928	0.279811	2.5145e-05	up	7.78795	0.0110159	0.924669	insensitive
ZFYVE16	6.63181	1.25802	3.60954e-76	up	7.01941	0.96093	1.90218e-56	up	6.42282	0.236522	0.0404742	up
TRIM25	7.38925	1.16894	5.94074e-76	up	7.46504	0.0104952	0.885809	insensitive	6.85477	0.249872	0.0215971	up
MAP3K3	5.91023	1.38384	1.15481e-75	up	6.57521	0.668443	1.99849e-23	up	6.31053	0.0503561	0.717235	insensitive
SOD1	5.81075	1.44901	1.55736e-75	up	5.22735	0.262151	0.00581468	up	5.94972	1.03591	1.15421e-17	up
DUSP14	6.10119	1.45144	2.22319e-75	up	5.57801	0.476069	5.5469e-08	up	4.96085	-0.445288	0.00751173	down
SLITRK4	4.80915	-1.91241	2.51483e-75	down	5.01472	-1.09258	2.57412e-28	down	4.74157	-0.752609	2.55139e-05	down
FRMD4A	3.61942	-2.6021	5.21483e-75	down	5.25145	-0.534125	9.65669e-10	down	5.42311	0.680477	1.18872e-06	up
ASAH1	5.03107	1.65064	5.4631e-75	up	5.09545	0.216119	0.0427142	up	4.41584	0.47655	0.0144684	up
FRMD6	3.55384	3.4914	5.48011e-75	up	3.90552	3.41019	8.65805e-90	up	1.60026	-0.0578464	0.928901	insensitive
C20orf197	3.89939	-2.40868	7.53549e-75	down	1.90323	-2.64008	1.62289e-23	down	3.26306	-0.0540763	0.875455	insensitive
TBPL1	6.16142	1.25568	7.5472e-75	up	5.81827	0.318397	0.000139034	up	5.22194	-0.0370041	0.84224	insensitive
TOR1B	5.63179	1.41531	1.22905e-74	up	5.18602	0.591014	3.4879e-11	up	5.18914	0.0936657	0.586453	insensitive
NDRG1	7.35876	1.12852	1.8556e-74	up	6.06496	1.01516	6.72308e-23	up	6.81944	-0.2346	0.0278034	down
ZNF518A	6.78561	-1.27455	2.22304e-74	down	7.11264	-0.336905	7.89559e-08	down	7.35977	-0.375464	8.61756e-05	down
RGMB	7.02065	1.24731	3.93372e-74	up	7.13397	0.668745	8.92989e-26	up	6.84216	1.00856	1.22009e-24	up
IKZF4	3.84822	-2.45913	4.66842e-74	down	4.20469	-1.9945	2.97382e-57	down	4.01758	-0.326221	0.144544	insensitive
MMP14	6.48412	-1.2319	5.20733e-74	down	7.04704	-0.906351	6.35048e-37	down	6.15537	-1.85084	1.33982e-50	down
KCTD5	6.95989	1.1962	2.21164e-73	up	6.5281	0.493785	4.17835e-12	up	5.6777	-1.27855	3.61621e-21	down
ERN1	4.89764	1.75214	3.39306e-73	up	4.38565	1.46744	5.45229e-39	up	4.15194	-0.459809	0.0343947	down
MXD1	7.40458	1.16616	4.80601e-73	up	6.14645	1.69749	4.05704e-122	up	6.48218	0.0147276	0.919246	insensitive
TM7SF2	3.94614	2.50126	6.66225e-73	up	3.51246	0.938488	2.55419e-10	up	3.92351	1.11796	1.88765e-07	up
RNF34	6.14749	1.30532	6.77148e-73	up	6.30508	0.254565	0.000400067	up	5.86758	0.663808	1.39497e-07	up
ARID4A	6.69059	1.15317	1.23885e-72	up	6.5844	0.0391897	0.648854	insensitive	6.50952	0.266672	0.0186539	up
LONRF2	2.91353	-3.46115	1.70002e-72	down	2.17416	-2.97288	6.31983e-31	down	4.35431	0.668024	0.000346824	up
GJB2	2.71263	-5.74826	4.40855e-72	down	1.35741	-5.81195	4.30171e-23	down	4.81755	-4.95933	2.34692e-76	down
IRS2	7.29728	1.13721	4.94982e-72	up	6.97614	0.355114	9.47595e-07	up	7.66209	0.549152	1.86073e-09	up
KDM6B	6.65664	-1.30558	7.10707e-72	down	5.73087	0.126473	0.205908	insensitive	6.57825	-0.812132	5.06272e-14	down
RGS2	7.17324	1.13104	8.14174e-72	up	7.36529	-0.942512	2.29624e-57	down	7.26366	-0.64031	1.1022e-10	down
CCDC107	5.0719	-1.67631	1.14774e-71	down	4.88345	-0.690075	9.05368e-13	down	5.11557	-2.28702	3.20095e-41	down
MCM2	7.39485	-1.06674	1.74512e-71	down	7.45746	-0.794073	1.3464e-34	down	6.8984	-0.850833	1.05788e-17	down
PCED1B-AS1	4.01943	-2.32698	2.70697e-71	down	3.27581	-2.74457	1.41126e-52	down	4.93187	-0.459194	0.00535301	down
CHKA	6.56539	1.1387	4.04009e-71	up	6.08827	0.502274	1.79989e-12	up	6.14404	-0.416101	0.00080763	down
AMPD3	4.02809	-2.13836	5.26796e-71	down	4.7461	-2.43639	4.42122e-88	down	5.50295	-0.0908169	0.56401	insensitive
L3MBTL3	5.38359	-1.55073	5.37667e-71	down	5.72292	-1.73395	1.09189e-91	down	6.07508	0.0219314	0.885613	insensitive
ZBTB43	7.11617	1.10758	1.30046e-70	up	6.9776	0.743568	4.99038e-23	up	6.23373	-0.704772	1.0071e-09	down
NARF	6.24251	1.24913	1.62432e-70	up	5.21658	0.607529	1.10098e-11	up	5.30619	0.496101	0.000602775	up
CYTIP	5.9417	-1.27931	1.6603e-70	down	7.45459	0.464337	4.58022e-11	up	6.09759	-0.435088	0.000291798	down
NAMPT	6.62804	1.1192	1.72098e-70	up	5.73686	0.566732	1.96029e-12	up	7.08534	1.42046	6.24936e-50	up
MFSD12	6.01241	1.31297	1.97237e-70	up	4.88643	0.725789	9.88206e-11	up	5.33039	-0.613824	6.32457e-05	down
ASB1	7.00406	-1.10943	2.04061e-70	down	7.24424	0.0397146	0.570883	insensitive	6.69321	-1.39358	1.66841e-39	down
MED26	7.19566	1.30485	2.13343e-70	up	6.33149	0.305336	2.62846e-05	up	6.15357	-0.26732	0.0315383	down
FBXO18	6.18153	1.30724	2.21666e-70	up	6.36084	0.49701	2.93271e-13	up	5.66124	-0.164494	0.265155	insensitive
ENY2	7.29777	1.1007	2.93738e-70	up	6.81257	0.643454	3.24459e-21	up	7.60647	1.27512	2.38336e-46	up
SYVN1	5.73219	1.41331	4.60541e-70	up	5.75776	-0.254859	0.00462011	down	5.47018	-0.421622	0.00356626	down
PCDH9	3.64599	2.37584	5.39982e-70	up	4.07917	0.730619	6.47366e-09	up	5.13191	3.38256	1.96171e-80	up
BUB1B	7.1307	-1.06449	1.25741e-69	down	7.76333	-0.188754	0.000908312	down	7.24122	-0.344437	0.000414727	down
PLEC	8.35722	-1.86997	1.41294e-69	down	7.4682	0.0609257	0.558858	insensitive	8.16388	-2.44563	2.09771e-161	down
RPAP3	6.19666	1.26267	1.81853e-69	up	6.23991	0.724379	2.66762e-25	up	6.1513	0.179124	0.15464	insensitive
MYBL1	3.73284	2.36401	1.86197e-69	up	4.51424	1.56474	6.23349e-39	up	3.86821	2.03609	4.54128e-19	up
C4orf32	4.80035	1.88043	1.91375e-69	up	4.7871	1.37089	2.92132e-40	up	3.87905	0.161454	0.544903	insensitive
DIEXF	6.38014	-1.21848	2.21755e-69	down	6.83112	-0.955017	3.04122e-53	down	6.89516	-0.302033	0.00352693	down
ATP1B1	4.6524	2.05014	2.37019e-69	up	4.47458	1.60351	1.28639e-45	up	4.91471	1.99683	1.17463e-34	up
DEF6	4.52975	-1.81363	3.64247e-69	down	4.039	-1.88488	2.20331e-50	down	4.82556	-0.529038	0.00162811	down
TFAP4	4.82563	-1.74065	3.79206e-69	down	5.50534	-1.61705	3.57358e-64	down	4.43293	-0.782138	4.03048e-05	down
PPP2R4	4.35294	-1.9267	4.64373e-69	down	4.65918	-1.6345	1.06566e-51	down	4.85066	-0.677155	8.34401e-05	down
H3F3B	9.70753	1.04271	6.8467e-69	up	9.24641	0.757649	2.20331e-50	up	8.90601	-0.720495	1.19989e-18	down
CREG1	5.61649	1.44962	8.4117e-69	up	4.8678	0.0534704	0.689014	insensitive	5.09764	0.210646	0.219417	insensitive
TBKBP1	4.97047	-1.59191	1.37506e-68	down	5.12755	-1.95758	2.70317e-86	down	5.71812	-1.55247	4.17891e-30	down
ANP32A	6.83478	-1.09041	1.59489e-68	down	7.02488	-0.666968	3.09637e-19	down	6.52223	-0.78331	1.65318e-13	down
SREBF2	8.15876	-0.988902	2.09251e-68	down	8.13143	-0.649637	8.88241e-29	down	8.39692	-0.440486	6.50659e-07	down
MCL1	10.2811	0.98664	2.72112e-68	up	9.43995	0.545705	2.52396e-25	up	9.7471	-1.13906	3.37631e-51	down
SYNGR1	4.08133	-1.99881	2.84992e-68	down	3.36491	-1.51686	3.07703e-25	down	4.41468	-0.390117	0.0526425	insensitive
PHLPP2	6.60446	1.28177	3.09669e-68	up	6.74684	0.882166	1.25251e-41	up	5.65411	-0.299071	0.0296911	down
ABHD5	5.87983	1.3147	1.62788e-67	up	5.16204	0.23435	0.0109409	up	7.14906	2.68899	7.96616e-152	up
DOK2	3.41652	-2.54445	1.67607e-67	down	1.8525	-3.35278	1.24546e-20	down	4.42815	-0.451038	0.0266689	down
GFI1	6.01792	-1.29259	2.91018e-67	down	6.04928	-0.993554	6.75843e-40	down	6.29722	-0.60254	1.43373e-07	down
N4BP3	7.73747	-1.07728	3.40298e-67	down	6.8896	-0.0364464	0.749518	insensitive	8.12053	-1.49786	1.42458e-66	down
ALDOC	3.66163	2.34375	3.94883e-67	up	3.09804	0.253484	0.213224	insensitive	4.42708	2.0213	5.85405e-27	up
TUBB2A	4.63182	1.9929	4.20315e-67	up	2.55707	1.57124	9.14227e-16	up	3.27558	0.934614	0.000571674	up
LOC100130872	4.14814	-2.12453	4.98743e-67	down	3.59464	-3.66598	1.40297e-100	down	5.70199	1.18659	3.66063e-17	up
CRY2	6.32343	1.17161	1.04546e-66	up	5.75795	0.368737	7.54879e-06	up	5.13223	-0.825404	7.02596e-08	down
STRN4	6.69154	-1.08178	1.07844e-66	down	6.38351	-0.519845	2.31099e-12	down	6.51012	-1.77073	2.43813e-55	down
ANKRD50	7.82576	1.18631	2.95932e-66	up	8.06624	1.59285	1.08981e-167	up	7.18431	0.0639075	0.568673	insensitive
CYTH4	4.26584	-2.34751	3.0941e-66	down	4.06258	-2.57903	8.1278e-77	down	3.99186	-0.772633	0.000577379	down
PYGO2	6.46564	1.25974	5.20011e-66	up	6.71427	0.445799	1.07925e-09	up	5.69851	0.28001	0.0378204	up
CLEC11A	4.7905	-1.59795	6.72273e-66	down	4.41827	-1.17006	3.76064e-25	down	4.87441	-0.374663	0.0282263	down
VPREB1	3.16887	-2.80026	7.51996e-66	down	3.71325	-2.59369	1.90744e-68	down	3.99117	-1.98789	1.24219e-17	down
UBXN8	4.47495	-1.77289	9.83722e-66	down	4.20662	-1.21249	5.82832e-24	down	4.88461	-0.584015	0.000392278	down
BAMBI	3.08983	3.3688	9.87552e-66	up	1.21436	1.54477	1.00328e-06	up	2.17486	-0.190984	0.696129	insensitive
LOC730101	5.51184	1.5791	1.01315e-65	up	5.41169	-0.0320422	0.740349	insensitive	6.19301	2.32953	1.57311e-83	up
IFNGR2	5.01271	-1.50337	1.095e-65	down	5.54205	-0.435601	1.77009e-07	down	4.99857	-0.967412	1.24882e-09	down
SPI1	3.73691	-2.17714	1.29338e-65	down	2.89133	-2.40607	2.06479e-37	down	3.46703	-0.353275	0.195137	insensitive
HN1	7.27682	1.12048	1.31474e-65	up	6.71431	0.434949	1.34337e-11	up	6.70194	0.670644	6.48848e-11	up
LBH	6.18174	1.21526	1.32149e-65	up	5.27223	0.447388	1.47486e-05	up	6.01125	1.60199	6.89067e-41	up
TMC8	6.04672	-1.46731	1.32528e-65	down	5.42453	-2.28734	1.78296e-144	down	6.26929	-0.911894	4.33549e-16	down
SNHG12	7.08874	1.16679	1.44528e-65	up	5.96867	-0.118585	0.188334	insensitive	6.79933	0.17805	0.101458	insensitive
CSK	6.47884	-1.14219	2.0396e-65	down	6.4668	-0.235003	0.000896454	down	6.13671	-1.00327	7.62222e-18	down
LYL1	5.66822	-1.28296	2.09117e-65	down	4.65394	-1.81675	1.0031e-58	down	5.70851	-1.7091	7.77063e-36	down
LRP10	6.2175	-1.15837	2.91636e-65	down	5.80027	-1.50683	1.08421e-70	down	6.34418	-0.717341	3.87181e-10	down
DTX4	4.76179	-1.56831	4.34032e-65	down	4.07844	-1.13774	7.27789e-21	down	4.40519	-0.31659	0.110337	insensitive
ARHGEF10	3.17577	-2.85749	4.63266e-65	down	2.824	-2.82435	1.60365e-43	down	3.04856	-0.698599	0.0244765	down
PTPN22	4.221	-1.93456	5.08284e-65	down	2.65055	-3.21203	2.02945e-49	down	4.75512	0.138953	0.461687	insensitive
IFRD2	5.57563	-1.39016	5.47539e-65	down	5.2835	-1.85714	1.72634e-87	down	5.75631	-1.0552	3.85407e-15	down
GRN	4.8603	1.5626	1.22127e-64	up	4.70581	0.304836	0.00305352	up	3.71558	0.357612	0.152749	insensitive
CITED2	6.60909	1.35215	1.26799e-64	up	6.54719	0.21985	0.00106704	up	6.44157	0.273003	0.0145922	up
CYTH1	6.45057	-1.14342	1.49933e-64	down	7.27351	0.115069	0.0874382	insensitive	6.65055	-0.524605	1.60263e-06	down
INTS3	5.01435	-1.48233	1.60549e-64	down	5.80444	-0.615828	1.64319e-14	down	5.44081	-0.618398	1.54562e-05	down
SPIN1	7.3718	-1.0614	1.87649e-64	down	8.11263	0.605369	1.56592e-27	up	7.30254	-0.557144	1.34226e-08	down
CALML4	5.76283	-1.24269	3.1064e-64	down	6.4775	0.254009	0.000477329	up	6.97555	0.251316	0.0153973	up
UAP1	6.53423	1.08881	3.86984e-64	up	5.37274	0.084916	0.358676	insensitive	6.58444	1.28671	1.50151e-35	up
MKNK2	9.03335	1.03991	4.46183e-64	up	7.60021	0.526574	1.28239e-16	up	7.92045	-1.42219	9.89399e-56	down
GPR63	5.73072	1.31766	4.49599e-64	up	6.87364	0.864222	9.60979e-35	up	5.59138	0.514753	0.000129671	up
PGM3	6.382	1.11874	5.13098e-64	up	6.61155	0.953648	4.61521e-42	up	6.45701	0.26403	0.0212184	up
PYGB	6.22462	1.18489	5.68144e-64	up	6.19255	0.387314	1.21816e-06	up	5.58841	-0.305541	0.0306699	down
UBE2E1	5.34973	-1.35874	6.55794e-64	down	5.38877	-0.902744	1.67407e-24	down	5.61854	-0.00891852	0.96183	insensitive
CRMP1	4.25511	-1.79517	8.37659e-64	down	5.07704	0.521275	1.17021e-07	up	4.86194	-0.851658	3.21938e-07	down
POLR2L	4.60863	1.78412	8.54753e-64	up	3.4632	0.118624	0.46317	insensitive	4.18372	0.484742	0.0168135	up
DYRK3	5.13226	1.50741	9.4918e-64	up	4.40594	-0.0712115	0.603658	insensitive	4.93472	0.254686	0.130644	insensitive
VASN	3.08244	3.28454	9.81864e-64	up	3.26835	0.639069	6.53506e-05	up	3.98638	0.165701	0.485953	insensitive
FOSB	6.98901	1.6685	1.24187e-63	up	2.19811	0.901735	0.00690255	up	6.87255	0.562938	3.08758e-07	up
ZBTB2	7.58505	-1.07298	2.32293e-63	down	6.66523	-1.14914	3.91987e-58	down	6.94826	-1.53845	4.63943e-51	down
P2RX1	5.24118	-1.50718	2.46845e-63	down	4.08994	-1.21388	1.11481e-19	down	5.4247	-0.21539	0.173961	insensitive
CWC22	6.83178	-1.06177	3.24326e-63	down	6.85688	-0.537288	2.02927e-15	down	7.12504	-0.318642	0.00293425	down
ZNF493	6.4351	1.18811	3.7678e-63	up	6.57585	0.559404	7.79908e-15	up	6.97815	1.3007	8.07631e-41	up
TRIM28	8.53805	0.888296	4.7018e-63	up	7.98506	0.365088	1.28992e-08	up	7.62828	-0.0527914	0.634257	insensitive
FERMT3	5.70331	-1.28088	5.17366e-63	down	6.1589	-1.43092	7.62709e-83	down	6.43672	-1.02454	5.67666e-20	down
ZNF689	5.91805	-1.18741	6.36214e-63	down	6.10265	-1.2527	2.35034e-63	down	5.90359	-1.31783	7.13978e-25	down
NCR3LG1	5.98646	-1.21845	8.15038e-63	down	5.93615	-0.792131	1.01429e-24	down	5.60405	0.649126	5.75649e-07	up
PDIA4	6.20415	1.32661	8.46647e-63	up	6.28997	0.136129	0.0692268	insensitive	4.9732	-0.4269	0.0104691	down
TRAF3IP2	5.05018	-1.5063	9.09573e-63	down	6.14414	-0.801798	3.06071e-29	down	6.12882	0.225469	0.0633209	insensitive
ARPP21	9.33469	-0.939249	9.32931e-63	down	9.78711	0.270061	1.49615e-07	up	10.2135	-0.126379	0.123102	insensitive
PARVG	5.29256	-1.38051	1.43716e-62	down	4.93827	-0.781005	2.31651e-17	down	4.81975	-0.379281	0.0315453	down
DYNLL2	7.14339	1.0997	1.60728e-62	up	6.2993	0.417991	2.91261e-09	up	6.7451	0.576769	1.77856e-08	up
ZNF773	5.42793	1.40558	2.26131e-62	up	5.21454	0.45866	7.73584e-06	up	4.77458	0.0603982	0.769208	insensitive
C21orf91	7.55404	1.05634	2.64787e-62	up	7.81215	0.961194	1.12352e-60	up	7.55894	0.198012	0.0535533	insensitive
RASSF2	8.22832	-1.12972	2.77287e-62	down	7.71535	-1.1105	1.37287e-70	down	7.90557	-0.786515	2.29292e-18	down
PIK3CG	6.88193	-1.04298	3.55303e-62	down	7.15954	-0.455578	2.74438e-13	down	7.02618	-0.278927	0.00754632	down
DNAJB4	4.46842	1.65811	3.86219e-62	up	4.87485	1.11555	2.88289e-27	up	4.81666	2.13415	7.7715e-37	up
CCNE2	7.11812	1.063	4.29286e-62	up	7.04482	0.240473	0.000150902	up	7.42509	0.728996	1.12263e-13	up
ERI2	4.72936	-1.62474	6.92363e-62	down	5.93389	-0.299146	0.000463737	down	4.95902	-0.659274	4.3838e-05	down
P4HB	7.69664	1.05871	6.96721e-62	up	6.21736	-0.166578	0.0290119	down	6.42916	-0.472874	2.36052e-05	down
FCMR	2.57549	-3.67043	7.21276e-62	down	3.00557	-5.92383	3.03903e-95	down	3.79505	0.38147	0.126878	insensitive
NAT1	5.33248	1.37721	9.6207e-62	up	5.04971	0.364691	9.25057e-05	up	5.33074	0.85243	5.11177e-09	up
TARSL2	5.70409	1.21687	1.34119e-61	up	5.92028	0.844355	7.16755e-28	up	5.97214	-0.13467	0.335247	insensitive
ZNF484	4.50187	-1.74668	1.43759e-61	down	4.69062	-0.674875	1.39715e-09	down	5.20622	-0.223284	0.209858	insensitive
RASSF5	6.73443	-1.23663	1.51141e-61	down	6.47761	-1.61814	3.03054e-115	down	6.60399	-1.19926	1.48685e-28	down
AKNA	7.81013	-0.917484	2.40782e-61	down	7.88765	-0.600246	7.69297e-22	down	8.08472	-0.627125	5.33608e-13	down
CUL5	6.8902	-1.12	2.5993e-61	down	7.2972	-0.153926	0.0138237	down	7.48105	-0.24877	0.0116691	down
LSP1	4.25659	-2.11679	3.03656e-61	down	3.58435	-1.40762	3.42478e-23	down	4.08042	-0.340447	0.120932	insensitive
WIPF1	5.72871	-1.27556	3.40913e-61	down	5.86377	-2.06349	3.72875e-140	down	6.02589	0.044636	0.759278	insensitive
BIN1	3.28191	-2.68806	4.78335e-61	down	2.959	-3.51332	2.39643e-64	down	3.68429	-0.753769	0.00320404	down
FGF5	4.63412	-1.64256	5.79823e-61	down	2.28268	-1.36981	4.4522e-11	down	5.30968	0.732286	6.71667e-07	up
SOX11	8.54978	0.871061	1.10257e-60	up	8.99967	0.625865	2.829e-25	up	8.58478	1.15425	2.3654e-42	up
PPP1R12C	5.48262	1.28854	1.3838e-60	up	5.00301	0.690481	3.54312e-12	up	4.56829	-0.486246	0.0102324	down
HSPA5	9.31776	0.966772	1.5295e-60	up	8.25251	-0.480021	4.21445e-18	down	8.79376	-0.188463	0.0248351	down
FAM117A	6.11174	1.37584	1.74402e-60	up	6.34219	-0.583186	2.26876e-16	down	5.18641	-0.491593	0.00158284	down
AHR	6.28094	1.19301	2.36945e-60	up	6.18169	1.46956	2.85364e-76	up	5.3965	1.08698	1.98022e-15	up
RHOB	9.06675	1.21799	2.83451e-60	up	6.54313	1.28869	3.45521e-69	up	7.11963	-2.09688	3.92359e-69	down
PAX6	6.25535	1.25192	3.83089e-60	up	6.70241	0.710422	2.90461e-28	up	7.29525	2.09933	2.62335e-102	up
NANS	5.1195	1.54423	5.37051e-60	up	4.16271	0.17751	0.145025	insensitive	4.478	0.867624	1.54004e-06	up
MSL1	6.22721	-1.14862	6.09619e-60	down	6.94	-0.312043	1.93692e-05	down	6.93376	-0.637669	9.81874e-11	down
MCM5	6.84632	-0.995639	1.09068e-59	down	6.48302	-0.950992	6.16604e-45	down	6.42324	-0.780045	3.76602e-12	down
GLIPR1	6.22454	-1.25019	1.94416e-59	down	5.92771	-0.585677	1.9224e-15	down	7.3483	0.460511	9.1154e-06	up
LRMP	7.79312	-1.05636	1.98803e-59	down	10.0349	-0.157792	0.00403563	down	8.8968	-0.444257	3.14425e-08	down
LARP1B	6.7204	1.0137	2.43608e-59	up	6.65283	0.82503	3.15225e-31	up	6.46989	0.228778	0.0610768	insensitive
RELT	6.97913	1.0625	2.91325e-59	up	6.10459	0.0907208	0.296668	insensitive	6.48155	-0.158909	0.224689	insensitive
ZNF597	6.85332	1.02842	4.39835e-59	up	5.52416	-0.145265	0.103149	insensitive	6.71593	-0.104916	0.371381	insensitive
CACNA1A	4.03546	-2.15197	5.28501e-59	down	3.42898	-0.561554	6.33029e-05	down	3.95218	-3.65577	1.76984e-36	down
NOSIP	4.65132	1.7156	5.74581e-59	up	3.88844	0.842655	1.13104e-11	up	3.767	0.93474	3.24587e-05	up
ADCY7	5.70347	-1.2037	6.06684e-59	down	6.61475	-0.443147	4.76332e-11	down	6.9076	0.0597082	0.615351	insensitive
ZMYM5	5.46276	1.28265	6.71525e-59	up	5.31953	1.05297	4.20966e-30	up	6.10756	0.948001	6.63245e-16	up
WDR81	5.49677	-1.28246	8.04291e-59	down	6.30398	-0.0769928	0.366566	insensitive	5.66669	-1.31091	7.92989e-23	down
MLEC	8.00663	0.88365	1.01947e-58	up	7.77222	0.0844435	0.187373	insensitive	7.60048	0.336369	0.000299656	up
PGRMC1	5.82815	1.15926	1.04504e-58	up	5.45985	-0.10767	0.28435	insensitive	5.54207	0.937358	6.30985e-12	up
H1FX	7.76272	1.29721	1.09264e-58	up	7.762	0.903922	9.71309e-54	up	5.95746	-0.0125332	0.936765	insensitive
SDC2	5.08616	-1.45355	1.2073e-58	down	5.02138	-2.32459	8.17786e-115	down	4.3098	-0.465295	0.0230232	down
MICALL1	5.86955	-1.18363	1.37327e-58	down	5.25288	-0.872233	5.04208e-22	down	5.56519	-0.458213	0.00100365	down
CYP20A1	6.68892	1.06191	1.39601e-58	up	6.19527	1.11287	3.43367e-51	up	5.99268	0.312026	0.0113441	up
SHF	3.99324	1.8877	1.50701e-58	up	3.27713	0.687966	1.47569e-05	up	3.64883	0.844298	0.000532635	up
DCTD	5.66397	-1.25634	1.5641e-58	down	5.7369	-0.713787	1.23957e-16	down	5.66895	-0.359351	0.00754998	down
MLLT6	7.61075	-0.95628	3.76155e-58	down	6.95878	-0.4522	1.20436e-09	down	7.62572	-0.404617	1.85737e-05	down
ITGB2	5.0025	-1.57282	4.59856e-58	down	4.44352	-2.1708	3.11549e-76	down	5.11899	-1.28256	7.82829e-15	down
ZCCHC17	4.27125	1.70611	5.69912e-58	up	4.26651	0.178445	0.148236	insensitive	3.78429	0.801587	0.000409424	up
TOR4A	4.04032	-2.03754	6.43505e-58	down	4.30118	-1.80312	1.80848e-49	down	4.43087	-1.20283	3.90756e-10	down
SAP30	5.51494	1.23841	7.15421e-58	up	5.82418	0.812105	1.03859e-21	up	4.46686	0.584094	0.00124849	up
ERAP1	6.61727	-1.00942	1.11226e-57	down	6.92641	-0.527118	5.94987e-15	down	7.22011	0.0718422	0.520645	insensitive
MAP1LC3B	7.11504	1.05928	1.40514e-57	up	5.87922	0.824722	3.3283e-28	up	6.58426	0.806667	1.0338e-12	up
NLRC3	5.99832	-1.16203	1.57999e-57	down	5.46334	-1.82906	4.95857e-96	down	5.96724	-0.310826	0.0238054	down
ZBTB14	5.60519	-1.28343	1.64987e-57	down	6.46684	-0.234948	0.00298706	down	5.72586	-0.197431	0.169938	insensitive
TGFBRAP1	6.55633	-1.04652	1.82306e-57	down	6.32907	-1.19389	4.28997e-63	down	6.20831	-0.443127	0.00012146	down
KCNMB1	4.43141	-1.65021	2.13985e-57	down	2.64444	-2.15607	3.36048e-26	down	4.21051	-0.0640831	0.792238	insensitive
SAMD9	5.91184	-1.14043	2.54807e-57	down	6.84789	-0.398122	4.66315e-08	down	6.98757	0.469415	5.49164e-06	up
C18orf8	6.55179	1.03266	2.56796e-57	up	6.45061	0.348567	5.75062e-07	up	6.38968	-0.187511	0.112084	insensitive
TFEB	5.36673	-1.43134	2.76556e-57	down	5.7297	-0.600048	9.52013e-14	down	5.17141	-0.970917	1.58597e-10	down
SIPA1	5.73852	-1.26005	2.90887e-57	down	5.14799	-0.621709	1.1951e-11	down	5.79367	-0.900168	2.30707e-12	down
WDR26	8.22813	0.882559	3.65977e-57	up	8.06151	0.933858	6.67183e-67	up	8.29221	-0.103813	0.258592	insensitive
TMEM170A	6.96155	0.990871	4.24552e-57	up	7.09917	0.461087	3.12978e-14	up	6.53924	-0.634959	4.24662e-09	down
SPTSSA	5.68406	1.3239	4.38539e-57	up	5.26712	0.0210888	0.833016	insensitive	4.82963	-0.0159243	0.940086	insensitive
WT1	6.04181	-1.12294	5.5739e-57	down	5.31846	-1.44107	9.00152e-61	down	6.12008	-0.166463	0.191983	insensitive
MKRN2	6.6376	1.00652	8.47389e-57	up	6.43389	0.38751	1.21267e-07	up	6.0704	0.0764908	0.579167	insensitive
LOC101928710	2.95125	-2.80345	9.66388e-57	down	2.86501	-1.24701	5.54856e-13	down	3.28764	-0.350958	0.227867	insensitive
FZD5	5.54526	1.25274	1.32916e-56	up	5.55805	0.626478	6.0603e-11	up	5.28815	1.19555	6.38884e-17	up
TTC19	6.91849	0.994708	1.97049e-56	up	6.59537	0.246561	0.00166061	up	7.32624	0.356062	0.000155933	up
GYPC	3.7064	-2.16019	2.03014e-56	down	3.35932	-2.68971	2.18034e-55	down	4.35929	-0.812962	3.18222e-05	down
LINC01222	3.19689	-2.54838	2.30408e-56	down	3.07431	-2.16162	1.20866e-32	down	4.12169	-0.594836	0.00462852	down
CXCR3	2.33478	-3.88208	3.27859e-56	down	1.78912	-2.75086	6.54687e-22	down	3.11745	-1.93462	1.63556e-09	down
LSS	5.91455	1.20725	3.45462e-56	up	5.50657	0.0832546	0.341165	insensitive	5.32351	0.248608	0.105211	insensitive
RBM14	8.12303	1.10293	3.86415e-56	up	7.50631	0.420339	6.25088e-12	up	8.08432	0.625514	1.49613e-13	up
LSMEM1	3.47711	2.2089	4.92502e-56	up	2.58237	0.678673	0.000327947	up	3.87471	3.35699	1.57176e-38	up
ZBTB4	5.28855	-1.39978	7.23854e-56	down	5.6979	-0.186851	0.0694743	insensitive	5.40835	-0.531134	0.00028162	down
ATRIP	5.32507	1.31876	9.32712e-56	up	5.18787	0.307245	0.00235027	up	3.99134	0.155347	0.544393	insensitive
UNC119	4.10534	1.91398	1.08154e-55	up	3.24523	0.771013	2.39019e-05	up	2.30917	0.411387	0.327562	insensitive
NCF4	5.18809	-1.29757	1.20684e-55	down	4.71772	-1.23104	1.87915e-33	down	4.93656	-0.887309	3.71955e-08	down
SMARCAD1	7.45207	-0.91822	1.43969e-55	down	7.8414	-0.198916	0.00115511	down	7.94778	-0.138565	0.144565	insensitive
CST7	2.40693	-3.74097	1.47624e-55	down	2.59283	-1.96405	5.35651e-21	down	3.72811	-0.782894	0.00100876	down
ACSL3	7.38793	0.934345	1.81095e-55	up	7.28575	0.288522	1.24754e-05	up	7.63702	0.414908	2.96452e-06	up
SLC7A11	6.35954	-1.11265	1.83961e-55	down	5.3944	-2.04286	1.21377e-84	down	7.01531	0.559312	3.02089e-06	up
MIR22HG	4.77535	1.5713	2.07235e-55	up	2.63772	2.05719	3.0114e-21	up	4.54508	0.0584671	0.79518	insensitive
HMOX2	5.22975	1.34794	2.29664e-55	up	4.63405	0.100806	0.386106	insensitive	4.70754	0.343192	0.0727612	insensitive
SLC19A2	6.18468	1.09105	2.61023e-55	up	5.62522	-0.238011	0.00527783	down	5.76873	0.782419	1.22508e-09	up
GDF11	6.28024	1.30581	2.99074e-55	up	6.80813	0.86277	2.74401e-34	up	6.21284	0.730429	5.42008e-10	up
RNF10	6.96455	1.04701	3.45647e-55	up	6.7264	0.341381	9.42035e-08	up	6.65235	0.244709	0.0268402	up
DCTN4	6.98198	-1.03356	3.84056e-55	down	7.18166	-0.0552236	0.407483	insensitive	7.04081	-0.78339	6.21666e-16	down
B3GALNT1	5.56142	-1.26041	3.87846e-55	down	5.57103	-1.45396	1.75444e-50	down	5.79978	-0.13877	0.320943	insensitive
PLCD3	4.34589	1.74397	4.25538e-55	up	2.94747	1.1288	2.37705e-11	up	2.96701	1.20931	7.10781e-05	up
RARA	6.05141	-1.16706	4.26528e-55	down	5.27215	-0.172099	0.0879017	insensitive	5.4713	-0.912127	6.65441e-11	down
PI16	2.60851	-3.24717	7.37847e-55	down	2.97628	-2.03162	1.69571e-32	down	3.07209	-0.528924	0.0891397	insensitive
NCKAP5L	6.59979	0.995155	8.19358e-55	up	5.49682	0.060444	0.529214	insensitive	5.70538	-0.780863	5.02742e-09	down
CDCA2	7.52367	0.955443	1.24903e-54	up	7.95276	0.561485	3.17146e-21	up	6.8802	0.234579	0.0261988	up
TAPBPL	3.16535	-2.46857	1.69447e-54	down	4.65854	-0.353938	0.000893777	down	5.25576	1.92891	1.96145e-34	up
TRABD	5.18557	-1.34803	2.51189e-54	down	5.42955	-0.392758	2.27377e-05	down	5.47316	-1.56275	1.21976e-27	down
OAZ1	7.00709	0.950699	2.62006e-54	up	6.72917	0.606683	2.19765e-20	up	6.41537	0.107425	0.392893	insensitive
UBB	7.33028	0.960653	2.64152e-54	up	7.05525	0.253385	0.000114575	up	6.49641	-0.421704	0.000115036	down
ELOVL4	2.50031	3.78171	2.9324e-54	up	1.76231	2.52321	6.33493e-20	up	NA	NA	NA	NA
SH2D3C	4.3873	-1.6456	4.18116e-54	down	5.54586	-1.19371	4.45795e-42	down	4.65285	-0.822218	8.22743e-06	down
CD59	6.34963	1.09589	4.64179e-54	up	5.99042	1.17153	3.69422e-56	up	5.89112	0.588968	1.83919e-06	up
CDKN2AIP	8.13162	0.874849	4.74525e-54	up	7.48295	0.408574	9.28942e-12	up	7.78549	-0.540397	1.79567e-08	down
INPPL1	6.03836	-1.16691	5.14103e-54	down	6.20391	-0.348207	0.000108796	down	6.13804	-1.03861	4.20074e-19	down
ZNF589	6.11705	1.15108	5.27957e-54	up	5.81948	0.73821	6.36147e-20	up	4.77646	0.534987	0.00173348	up
FGD6	5.21032	1.25854	5.77748e-54	up	6.00451	1.97097	3.90524e-117	up	4.98922	0.993876	1.1656e-10	up
STRIP2	4.90707	1.52019	7.92834e-54	up	4.19757	0.569218	8.13657e-07	up	3.92595	-0.269479	0.255523	insensitive
ZFYVE26	6.3841	-1.0067	8.11621e-54	down	6.52951	-0.472155	3.80903e-12	down	6.34498	-0.20944	0.0898611	insensitive
ASF1B	6.62469	1.31845	8.6482e-54	up	6.18672	-0.229352	0.00146267	down	5.00179	-0.636366	6.71143e-05	down
VARS	5.9876	-1.11737	9.53107e-54	down	5.77993	-0.98523	1.00665e-29	down	6.15891	-1.15	5.35297e-23	down
RAPGEF3	2.76841	-2.89247	1.08435e-53	down	2.36643	0.553462	0.0079522	up	3.32365	-0.491331	0.101051	insensitive
ALKBH8	4.82353	-1.46109	1.198e-53	down	5.29899	-1.32474	7.87844e-51	down	5.40068	-0.151027	0.342586	insensitive
OSER1	6.3245	1.05437	1.33018e-53	up	6.59347	0.502346	5.77765e-15	up	5.55486	0.2587	0.0738369	insensitive
BSG	6.93261	1.10499	1.38812e-53	up	6.08509	0.030942	0.715718	insensitive	5.99701	0.0136181	0.929766	insensitive
TERF2IP	6.48719	1.03183	1.46249e-53	up	6.7492	0.447949	8.23041e-12	up	6.46703	0.689713	1.32337e-10	up
PDLIM1	6.38271	-1.04339	2.06259e-53	down	6.20426	-0.862595	7.95091e-29	down	6.04082	-0.266656	0.0394245	down
AFMID	6.21733	1.04931	2.61154e-53	up	5.15542	-0.415881	2.08957e-05	down	5.97625	1.01425	7.78735e-18	up
EMB	6.52616	-1.08778	2.71532e-53	down	6.49084	-0.405403	1.20337e-09	down	6.91525	-0.358572	0.000580037	down
STK17A	6.00987	1.09707	2.71532e-53	up	5.44511	0.409247	4.74182e-06	up	5.782	0.373753	0.00368376	up
ZNF443	7.70257	-0.897429	3.42715e-53	down	6.57039	0.135443	0.171745	insensitive	7.52294	-1.36385	8.22538e-44	down
SLC22A16	3.25313	-2.36314	3.99308e-53	down	1.68928	-3.98524	5.17945e-30	down	3.38512	-0.81021	0.004075	down
ZC3H4	7.43668	-0.998563	7.017e-53	down	7.7765	-0.582828	1.66221e-16	down	6.84391	-0.989653	1.04875e-22	down
NDST1	5.6066	-1.20566	9.73359e-53	down	5.60019	-1.90541	4.74211e-105	down	5.66409	-0.40183	0.00275245	down
SH2D2A	4.21512	-1.70203	1.29166e-52	down	3.96994	-1.25997	4.12516e-21	down	5.83042	-0.247291	0.063812	insensitive
LACTB	3.70743	2.04009	1.32988e-52	up	3.64009	1.30731	1.84246e-18	up	3.20157	1.43607	3.0345e-07	up
RUNX3	2.97461	-2.57126	1.51147e-52	down	1.55968	-2.93934	2.49623e-21	down	3.16255	-0.983003	0.0014546	down
NSMAF	7.00987	-1.01272	1.72534e-52	down	6.49181	-0.912924	5.13684e-38	down	7.7227	0.0483811	0.652693	insensitive
SH3D21	4.25656	1.6334	1.73333e-52	up	4.13713	0.551322	6.39156e-05	up	4.95564	0.341695	0.0525727	insensitive
EMILIN1	3.78028	-1.91373	2.66689e-52	down	4.04173	-2.65852	7.59073e-86	down	4.37896	-0.45946	0.0180983	down
KCTD12	8.10101	0.887025	2.89874e-52	up	7.56293	0.189789	0.00158129	up	8.05837	0.903976	2.81247e-20	up
HIST2H2AC	7.49494	1.10211	3.3236e-52	up	7.43465	0.355471	1.76717e-09	up	6.65706	0.238083	0.0423528	up
GATA6	3.92052	1.98071	3.47045e-52	up	3.10993	0.913545	1.02788e-08	up	4.15171	2.33683	1.26458e-28	up
IRF8	7.34823	0.934935	3.47995e-52	up	7.3436	-0.511709	1.98782e-17	down	6.62018	0.327229	0.00263704	up
IFFO1	4.29325	1.67117	3.54306e-52	up	4.73785	0.408076	6.34045e-05	up	4.0924	0.627859	0.00225812	up
SERPINE2	4.81846	1.48481	3.72344e-52	up	3.73648	0.38467	0.00451004	up	5.06499	0.988818	1.13508e-10	up
IPPK	6.20702	-1.05935	4.61394e-52	down	6.30335	-0.00678683	0.937415	insensitive	6.38302	-0.255042	0.0276449	down
ARL4D	3.96896	1.8936	6.24207e-52	up	3.17024	-0.161811	0.316334	insensitive	3.61401	1.24529	1.42183e-07	up
SNHG7	7.69891	0.974406	7.10336e-52	up	6.64829	-0.238733	0.00241567	down	7.2769	-0.24475	0.0129253	down
SERPINH1	4.18108	-1.68454	7.33018e-52	down	4.80027	-1.12959	4.49969e-23	down	4.45291	-1.12335	3.42606e-09	down
FARP2	6.00898	1.08793	7.33045e-52	up	5.62891	0.591236	4.77394e-13	up	5.28325	-0.180939	0.251647	insensitive
2008-09-01	3.72345	-1.93459	7.3916e-52	down	3.85084	-1.89759	3.70694e-46	down	4.04646	-0.883971	7.76262e-05	down
RAB17	2.91306	-2.64826	7.61056e-52	down	1.56121	-3.13263	1.08725e-23	down	3.59712	-0.126256	0.704252	insensitive
PIK3AP1	8.23457	-0.818386	7.78679e-52	down	9.02027	-0.500486	3.85942e-22	down	8.87283	-0.452295	1.26981e-08	down
CIITA	6.22244	-1.08543	9.23769e-52	down	7.06643	-2.56535	7.06698e-252	down	7.01205	-0.320405	0.00458171	down
POLG	8.2989	0.822125	1.02709e-51	up	7.75787	0.750963	7.6126e-42	up	7.98918	0.197677	0.0361483	up
NELFCD	6.00494	-1.07607	1.49986e-51	down	6.19281	-0.273409	9.25166e-05	down	6.19165	-0.632063	5.49499e-08	down
CYP2U1	5.22098	1.36497	1.72049e-51	up	5.46777	0.504085	3.09916e-09	up	4.03377	-0.279576	0.214916	insensitive
ODF2L	4.51578	-1.5813	1.96234e-51	down	4.75332	-0.780733	1.21362e-13	down	5.61853	0.311347	0.0282012	up
DSEL	5.68731	1.1761	2.15022e-51	up	5.17759	2.1442	1.0114e-108	up	5.94786	1.32925	1.7485e-28	up
VPS37A	6.21721	1.02638	2.19764e-51	up	6.57499	0.537652	2.16476e-15	up	6.51683	0.109944	0.374844	insensitive
SLC35A1	4.0501	1.76431	4.56271e-51	up	4.86488	0.558097	2.34211e-08	up	4.86012	0.655907	4.21493e-05	up
BCL2L1	4.57887	-1.49701	6.0644e-51	down	5.23347	-0.594564	1.72042e-11	down	5.0614	-0.441247	0.00787771	down
FANCM	5.7904	1.09863	8.38177e-51	up	6.38045	0.235479	0.000693536	up	5.72749	0.38067	0.00617815	up
GALT	5.05314	1.26321	1.12549e-50	up	4.76167	0.810499	4.14512e-12	up	4.36746	0.692674	0.000168401	up
PLD6	6.78255	-1.05393	1.59591e-50	down	6.56024	-1.34863	2.67052e-83	down	6.22389	-1.20858	1.10953e-25	down
CCNG2	6.32908	1.10365	1.83548e-50	up	7.90687	1.0881	4.93995e-78	up	6.80359	1.51821	4.58197e-52	up
SLC25A25	6.77094	1.04499	2.01533e-50	up	6.03121	0.339006	4.73368e-05	up	5.97957	-0.954111	2.56149e-13	down
BCL9	6.27	-1.02739	2.56212e-50	down	6.42926	-0.0615088	0.407601	insensitive	5.97963	-0.720873	1.94967e-09	down
CPOX	4.59168	1.43498	3.1309e-50	up	5.05547	0.482486	4.98489e-05	up	4.54026	1.01496	1.49978e-07	up
ZNF738	7.80555	0.819557	4.48403e-50	up	7.49416	0.578197	9.59228e-20	up	8.10224	0.926598	2.80477e-28	up
SPTBN1	7.38868	-0.867436	4.56535e-50	down	7.62701	-0.298256	4.6143e-07	down	7.38304	-0.0665276	0.549415	insensitive
ATP6V1B2	7.00581	0.886219	4.7962e-50	up	6.75398	0.465066	1.26256e-13	up	6.7439	0.495911	1.10415e-06	up
TSC22D2	7.96618	0.866624	6.47698e-50	up	7.8504	0.73585	5.83759e-36	up	7.58793	0.0762099	0.462339	insensitive
SEMA7A	5.78979	-1.18336	7.65249e-50	down	4.69259	-1.23982	2.20405e-16	down	6.4675	-1.8078	9.18924e-56	down
GDE1	5.81961	1.12768	8.22521e-50	up	5.56625	0.54561	1.83237e-11	up	4.99656	0.518285	0.00192216	up
JUNB	8.12126	1.08478	8.37591e-50	up	5.87439	0.0473047	0.622703	insensitive	7.52894	-1.07999	1.17151e-32	down
HNRNPUL1	7.63265	-0.870696	8.67378e-50	down	7.85072	-0.326534	6.0055e-09	down	7.45199	-0.516645	1.44448e-08	down
PPP1R15A	8.14732	1.15267	9.00265e-50	up	6.49579	0.590093	2.93431e-13	up	7.39828	-0.163323	0.109148	insensitive
E2F8	7.31742	-0.86515	1.11813e-49	down	7.46794	-0.522801	2.48587e-17	down	7.00587	-0.880399	2.0988e-19	down
NHLRC2	6.54179	-1.00911	1.18266e-49	down	6.95415	-0.106772	0.101668	insensitive	7.13939	0.0735197	0.516106	insensitive
PHF23	5.68647	-1.11858	1.18986e-49	down	6.04423	-1.0234	1.87243e-34	down	5.75383	-1.54847	2.10903e-29	down
TSKU	5.00233	-1.43887	1.18986e-49	down	4.58281	-1.42557	1.80163e-39	down	4.478	-1.1591	7.467e-10	down
PHC2	7.15014	0.881292	1.74877e-49	up	7.16252	0.74721	3.92182e-32	up	5.77278	-1.07621	6.27312e-17	down
ZNF442	5.33156	1.21746	1.78628e-49	up	4.45139	0.85664	6.37059e-10	up	5.35687	0.682792	3.28682e-06	up
DERL3	4.93347	-1.36479	1.8777e-49	down	5.22141	-0.989831	5.13815e-24	down	5.65596	-0.767013	2.61276e-08	down
SLC38A5	3.84614	-1.91623	1.90484e-49	down	3.69649	-4.82357	7.09823e-130	down	4.01861	-0.869104	6.01734e-05	down
HAUS3	6.7882	0.971801	2.05827e-49	up	6.74076	0.699961	1.52987e-26	up	6.76895	0.545581	5.24746e-08	up
PARD6B	5.80635	1.14652	2.24524e-49	up	6.07299	0.880467	1.45419e-35	up	5.63074	0.0967111	0.518868	insensitive
LOC101928445	3.7471	1.997	2.31363e-49	up	3.87011	0.389565	0.0090369	up	4.03373	0.897489	2.36029e-05	up
ZNF695	5.79026	1.1216	2.45469e-49	up	5.40351	0.704802	4.76751e-15	up	5.35972	0.377315	0.00998482	up
NOTCH2NL	5.70051	1.14335	2.95608e-49	up	6.2102	1.46548	1.34072e-93	up	5.52571	0.181511	0.219037	insensitive
SPRY1	4.40096	-1.52283	3.58885e-49	down	4.78225	-0.744178	1.05923e-13	down	5.80286	-0.245101	0.0668456	insensitive
EPHB3	3.8675	1.80554	3.85562e-49	up	3.61149	-0.115187	0.453062	insensitive	3.53747	2.81849	6.389e-25	up
2009-09-01	7.7726	-0.931221	4.47071e-49	down	8.2834	-0.00423911	0.951983	insensitive	7.50318	-1.44839	1.76778e-53	down
TGIF2	7.10072	-0.911995	5.07528e-49	down	7.32218	-0.530224	6.33389e-20	down	6.84042	-1.01246	5.37221e-20	down
ADAM15	4.5922	1.39785	5.46075e-49	up	3.2892	-0.322119	0.0368865	down	3.72658	0.0162087	0.955638	insensitive
VGLL4	6.92016	-0.913362	8.34865e-49	down	7.13404	-0.353978	1.68153e-08	down	6.49566	-0.431026	7.86508e-05	down
DGKD	7.74671	-0.856156	9.08884e-49	down	8.0165	-0.606375	1.1176e-21	down	8.38982	-0.821141	1.78233e-22	down
CDC34	4.76656	1.40591	1.08007e-48	up	4.60389	0.216824	0.0751482	insensitive	4.37606	0.596488	0.00160183	up
ARHGEF2	8.04576	-0.852907	1.1753e-48	down	8.17679	0.262635	1.1671e-05	up	7.90901	-0.904386	4.45679e-26	down
CLEC2D	6.46963	-0.979136	1.17987e-48	down	7.36684	-0.308157	4.25567e-07	down	7.14197	0.624877	8.40495e-11	up
ZNF324	6.28252	1.01283	1.21993e-48	up	5.77838	-0.0657696	0.4559	insensitive	5.45481	-0.444278	0.00158839	down
GYS1	5.38833	1.29779	1.37453e-48	up	4.77391	0.202415	0.0474869	up	5.32706	0.880915	3.1335e-10	up
ZNRF1	5.96235	-1.16095	1.38753e-48	down	6.67139	0.607552	1.66945e-17	up	6.37539	-0.407296	0.000337804	down
MYO1G	4.17682	-1.91109	1.43059e-48	down	2.91565	-1.61526	7.32206e-20	down	4.1166	-0.684719	0.00140016	down
HIST1H3A	7.34176	1.04669	1.60244e-48	up	7.4245	0.258368	3.41068e-05	up	6.57269	-0.167896	0.163905	insensitive
GTF3A	7.20324	-0.864435	1.60244e-48	down	7.21392	-0.670305	2.05501e-22	down	7.1289	-0.784651	8.13436e-16	down
SERINC2	3.14971	-2.34988	1.76286e-48	down	2.37308	-3.72459	1.86548e-43	down	3.58646	-1.11547	1.11744e-05	down
ING1	6.42095	1.06957	1.85284e-48	up	6.15687	0.517808	5.50202e-13	up	6.41931	0.0252484	0.857696	insensitive
HIST2H3D	5.95618	1.20128	1.87554e-48	up	6.18734	0.260815	0.00119997	up	4.87297	-0.568659	0.00179116	down
CDIP1	4.59113	1.4288	2.12273e-48	up	4.64213	0.203466	0.054009	insensitive	4.50286	-0.375238	0.0492268	down
TNFRSF10D	7.18995	1.05424	2.26307e-48	up	4.96819	0.572639	7.99307e-10	up	7.11719	0.908469	4.69986e-21	up
ZBTB47	4.48313	-1.4423	2.54884e-48	down	4.55282	-2.14607	2.25271e-79	down	4.60104	-0.162651	0.410412	insensitive
CMTM3	6.23326	-1.08696	2.94111e-48	down	5.57659	-0.978445	2.30186e-28	down	6.10709	-1.63034	1.17606e-41	down
CD19	6.35102	-1.03062	3.5706e-48	down	5.86643	-0.814699	9.45284e-25	down	6.28194	-1.17694	1.35872e-23	down
C11orf96	3.32102	2.18483	3.5902e-48	up	1.08796	-0.00872509	0.980646	insensitive	2.13353	-0.843212	0.0585644	insensitive
MLH3	6.52953	-0.962038	3.81765e-48	down	7.23196	-0.462905	1.29283e-13	down	7.04347	-0.147734	0.167391	insensitive
USP4	7.40625	-0.88567	4.14428e-48	down	6.95137	-0.571187	1.89722e-16	down	7.48034	-0.48965	1.41342e-07	down
GPN3	4.94047	1.27424	4.68778e-48	up	5.07701	-0.159307	0.130077	insensitive	4.75946	0.577885	0.000663467	up
LONRF1	6.87867	-1.0624	4.74531e-48	down	7.26036	-0.518574	2.43887e-17	down	7.96409	-0.159461	0.0951321	insensitive
ADNP	9.52044	-0.757953	4.79763e-48	down	9.74199	-0.398651	1.27759e-14	down	9.60527	-0.474992	2.7819e-10	down
KIAA1147	5.69277	-1.14568	5.19839e-48	down	6.86238	0.116752	0.0777537	insensitive	6.37341	-0.0513203	0.697863	insensitive
ADRB2	3.63579	2.01268	5.82416e-48	up	3.76652	0.399705	0.00408297	up	2.40141	3.1031	1.86509e-13	up
SEL1L	7.0386	0.969544	7.93613e-48	up	7.52253	0.592913	4.5102e-21	up	6.81439	-0.368593	0.000791926	down
ALAS1	6.046	1.03325	8.05205e-48	up	6.46129	-0.186353	0.00948254	down	6.07827	-0.211185	0.0975488	insensitive
FBXO25	4.35004	-1.45251	9.03133e-48	down	4.59132	-0.317383	0.00289654	down	4.76844	-0.263035	0.140142	insensitive
LIMS2	2.99095	-2.54613	9.71382e-48	down	2.54451	-3.77194	5.39607e-53	down	3.94793	-0.330469	0.157223	insensitive
BTG1	8.15135	0.832523	1.06039e-47	up	8.04162	0.694808	7.58717e-32	up	8.91171	1.18828	2.24108e-49	up
TADA1	5.88024	-1.1025	1.14139e-47	down	6.38659	-0.243768	0.000458971	down	6.09317	-0.423476	0.000485911	down
GRAMD4	3.93371	-1.78235	1.23029e-47	down	4.6316	-1.24597	5.71756e-29	down	4.95152	-1.19074	5.34692e-13	down
LINC00152	3.64318	-1.90989	1.36871e-47	down	2.03541	-2.17042	1.11802e-17	down	3.46911	-0.0326324	0.920018	insensitive
SLC19A1	4.8996	-1.29378	1.39521e-47	down	4.63499	-1.97432	7.94556e-66	down	4.45366	-1.27817	1.25309e-10	down
RINT1	6.19121	0.984238	1.47735e-47	up	5.81577	0.286341	0.000171443	up	6.15264	0.793986	1.30702e-12	up
STIP1	7.50868	0.849151	1.49874e-47	up	6.96766	-0.269651	3.74573e-05	down	6.70879	-0.634065	3.249e-09	down
MAP1A	3.91374	1.73923	1.61785e-47	up	4.45532	1.00872	2.07353e-16	up	4.20907	1.08307	1.86938e-08	up
ISOC1	5.4287	1.1577	1.8444e-47	up	4.8996	-0.0186992	0.865575	insensitive	5.17528	1.05906	5.45729e-13	up
CD22	5.43349	-1.2134	1.98954e-47	down	5.57006	-2.78578	3.50474e-203	down	6.43766	0.00440294	0.975565	insensitive
MBD4	7.24415	0.859331	2.08213e-47	up	6.55453	-0.324003	3.06159e-05	down	7.34148	0.628832	8.79465e-12	up
PCDHGC3	6.33333	-1.01179	2.28263e-47	down	6.90826	0.00504541	0.954247	insensitive	6.12793	-1.6896	2.422e-42	down
TAF12	4.18533	1.56084	2.69966e-47	up	4.28583	0.493999	6.71795e-06	up	3.26222	0.309903	0.299764	insensitive
IBA57	7.11019	0.904237	3.20262e-47	up	6.33014	1.03497	2.76855e-49	up	6.26214	-0.0419092	0.772454	insensitive
MAZ	7.39509	-0.858467	3.4693e-47	down	7.29794	-0.501275	2.02023e-13	down	6.65196	-1.63237	1.40002e-49	down
PDPK1	6.38042	1.42145	4.03213e-47	up	6.80217	0.690564	4.40234e-20	up	5.3381	-0.781278	1.5507e-07	down
B2M	7.65615	0.88558	4.23395e-47	up	7.65533	0.380044	1.71386e-10	up	7.50498	0.65713	2.27979e-12	up
SUV420H1	6.47895	-0.930745	5.20646e-47	down	7.17304	-0.14202	0.0242303	down	7.39758	-0.0860258	0.412416	insensitive
MDM4	8.7538	-0.799692	5.39937e-47	down	8.72757	0.0347053	0.587815	insensitive	8.98016	-0.29449	0.000204756	down
ZNF92	8.55938	0.78387	6.28303e-47	up	8.03181	0.359343	1.17464e-08	up	8.4656	0.673232	2.41615e-13	up
SSRP1	7.1785	-0.881378	6.46257e-47	down	7.13689	-0.698598	1.77149e-27	down	6.65983	-1.78702	5.64417e-60	down
KPNA4	8.79688	0.768772	7.37827e-47	up	8.20441	0.253174	2.65401e-06	up	8.83001	0.17986	0.045421	up
FAM46A	5.19136	1.21493	7.59328e-47	up	5.43468	1.12775	7.94839e-38	up	5.55189	1.84822	3.57965e-42	up
ST6GALNAC6	5.41948	-1.17167	8.38099e-47	down	5.45036	-0.744305	2.03425e-17	down	5.68795	-0.307658	0.026268	down
ZNF624	4.3829	-1.6665	8.68831e-47	down	5.37055	-0.130617	0.170357	insensitive	4.57503	-1.37716	8.35046e-14	down
ZCCHC5	1.96848	-3.93324	1.01627e-46	down	3.09814	-2.7106	1.6876e-53	down	1.93769	-1.15356	0.0198676	down
PPP4R1	6.47535	-0.980904	1.05294e-46	down	7.01813	-0.10596	0.136558	insensitive	6.72697	-0.375334	0.000396552	down
HCFC1	8.39931	-0.781765	1.23937e-46	down	8.10347	-0.347539	9.39904e-07	down	7.65174	-1.51835	1.82086e-58	down
BRMS1L	5.84338	1.11586	1.30553e-46	up	5.04658	0.710496	8.49982e-15	up	5.18265	0.0188274	0.922394	insensitive
SLC7A7	3.20937	-2.20484	1.33178e-46	down	4.61402	-2.08619	1.30188e-78	down	5.0087	0.508157	0.00235606	up
ATP13A2	5.52749	-1.17119	1.39523e-46	down	5.4161	-0.414163	0.000109728	down	6.10273	-1.04123	2.56054e-18	down
FOS	7.17027	1.93295	1.59198e-46	up	4.49086	1.47915	4.65076e-39	up	7.2026	-0.204644	0.0790552	insensitive
EGR1	10.9071	1.7375	1.63165e-46	up	6.48549	1.09109	4.17156e-14	up	9.81509	-3.49347	3.32789e-238	down
NUP153	9.23028	-0.82091	1.8708e-46	down	9.1884	-0.435399	1.10653e-15	down	9.08449	-0.474205	1.34028e-09	down
GIMAP6	2.49378	-2.9415	1.93906e-46	down	2.92197	-3.14912	3.83516e-57	down	1.79066	-2.26861	5.24948e-05	down
BCL7A	7.19561	-0.949541	1.99105e-46	down	8.11649	-0.0138566	0.854061	insensitive	7.29985	-1.26377	5.71703e-41	down
SLAMF8	1.83161	-5.00505	2.74079e-46	down	1.70269	-6.22407	1.8401e-38	down	2.00622	-0.995361	0.0358367	down
C1RL-AS1	5.05713	-1.23519	2.82165e-46	down	4.91541	-1.05263	3.4974e-28	down	5.41175	-0.329348	0.0295359	down
MFSD2A	7.27383	0.881279	3.13215e-46	up	5.25823	-1.59216	1.97942e-60	down	6.51501	0.0403416	0.766609	insensitive
MCEMP1	1.63303	-5.35224	3.60672e-46	down	0.897522	-4.09439	2.60979e-18	down	2.45833	-1.46904	0.000205766	down
SMOX	4.21435	1.55518	4.30676e-46	up	3.12097	0.630711	4.24487e-05	up	3.16517	-0.445572	0.14426	insensitive
FAM65B	6.95057	-1.11511	4.31968e-46	down	7.38071	-0.0553335	0.408522	insensitive	7.64654	0.462896	2.24926e-06	up
ZNF557	7.79258	0.830441	5.04003e-46	up	7.58923	0.448299	1.37943e-13	up	7.14114	-0.836516	3.73666e-18	down
ATF5	6.67801	1.07834	5.75607e-46	up	5.5688	-0.231924	0.0163724	down	6.21475	-0.388564	0.00144423	down
PQBP1	4.42108	1.50851	5.94014e-46	up	3.6244	0.439476	0.0012813	up	4.06422	0.632427	0.00280919	up
POU2AF1	4.43152	-1.44066	6.80308e-46	down	4.19448	-0.993857	7.90639e-13	down	5.24626	0.204993	0.20809	insensitive
ABCB4	4.73338	-1.42051	9.50135e-46	down	4.41663	-0.849676	5.56889e-15	down	5.41357	-0.212963	0.163707	insensitive
BZRAP1	6.75771	1.06613	1.09253e-45	up	4.85087	0.286908	0.00449865	up	7.67008	2.36863	5.43201e-131	up
PTBP1	9.33851	0.789946	1.1505e-45	up	8.30059	-0.012415	0.844714	insensitive	8.08848	-1.27805	2.06777e-47	down
ZNF711	3.91805	-1.70063	1.18978e-45	down	3.41234	-1.67126	4.36832e-26	down	3.76045	-0.898198	0.00017324	down
NRBP1	6.27271	1.06453	1.19101e-45	up	6.27987	0.878014	8.69095e-32	up	5.58807	-0.146925	0.319064	insensitive
RLIM	8.93135	-0.750709	1.24165e-45	down	8.82261	-0.00287659	0.962979	insensitive	9.23116	0.00922285	0.925969	insensitive
EPHX1	3.21645	2.41568	1.26157e-45	up	2.91764	0.972207	3.56515e-09	up	2.72989	0.784693	0.0184518	up
ACER2	4.01163	1.76036	1.26609e-45	up	3.53673	1.18375	8.91743e-16	up	2.46002	-0.890877	0.0214819	down
FGD3	4.43434	-1.54092	1.57812e-45	down	4.86391	-1.04681	3.70284e-25	down	4.78381	-0.0795937	0.694375	insensitive
MOSPD1	4.35837	1.73927	1.78483e-45	up	4.32047	0.977072	2.58154e-16	up	3.96435	0.359243	0.115582	insensitive
PLA2G15	5.44997	1.14652	1.84401e-45	up	4.61667	0.331747	0.005156	up	4.23969	0.300773	0.147973	insensitive
ARMCX2	3.89981	1.647	2.82604e-45	up	3.86173	-0.00318202	0.982365	insensitive	3.09592	0.467352	0.120312	insensitive
ZNF445	7.51026	0.803172	2.95687e-45	up	7.84398	0.690974	9.44803e-34	up	6.78831	-0.44405	3.34724e-05	down
NDST2	6.1297	1.01466	2.9637e-45	up	5.80284	0.729001	5.18012e-19	up	5.67958	0.00543586	0.97531	insensitive
GMEB2	5.91728	-1.02749	3.07376e-45	down	6.07604	-0.280358	0.000308615	down	5.36938	-1.44789	3.35219e-22	down
ZFP69B	4.70836	-1.41711	3.56766e-45	down	4.82882	0.597058	3.96257e-10	up	5.28956	0.363786	0.0177152	up
ATP1B3	6.73662	0.993452	4.42573e-45	up	5.92512	0.252429	0.000810376	up	6.50894	0.497497	2.79893e-06	up
ALOX5AP	2.37449	-3.07042	4.56554e-45	down	2.01461	-2.50965	5.40908e-23	down	2.36105	-0.63567	0.12964	insensitive
GPS2	4.82677	1.29794	5.07022e-45	up	4.68656	0.497422	1.76261e-06	up	5.17962	0.196556	0.244763	insensitive
SYPL1	6.3873	-0.915286	6.28703e-45	down	6.14486	-0.490028	1.66221e-12	down	6.10345	-0.751382	4.72054e-10	down
DUSP2	6.57906	1.49907	8.43171e-45	up	4.02901	-1.26261	1.91401e-22	down	5.93996	-1.79341	7.1588e-44	down
BIN2	3.77074	-1.80296	1.02776e-44	down	3.90404	-1.69128	3.19696e-38	down	4.46307	-0.183101	0.37506	insensitive
IKBKAP	6.24495	0.944624	1.03115e-44	up	5.85404	0.325928	3.41624e-05	up	5.91197	0.382492	0.00215723	up
SUV39H1	5.29456	-1.14986	1.22451e-44	down	5.70792	-0.690185	1.98782e-17	down	4.73825	-1.32111	5.67685e-14	down
KLHL11	7.81713	0.798396	1.2281e-44	up	7.92093	0.509928	1.33414e-20	up	7.59486	-0.0397511	0.714241	insensitive
MEST	3.7706	-1.75368	1.31998e-44	down	4.57314	-0.80079	6.69731e-14	down	4.4303	-0.285135	0.146603	insensitive
ARHGAP27	4.71208	-1.42634	1.62817e-44	down	5.25072	-0.989004	2.33019e-25	down	4.87803	-0.844552	9.34295e-07	down
HLA-A	5.88567	1.02759	1.87862e-44	up	5.74936	0.680014	1.06021e-17	up	5.18083	0.592201	6.90878e-05	up
CEP76	6.08516	0.952995	1.90991e-44	up	5.74602	0.155711	0.0670142	insensitive	6.09442	1.01475	4.19477e-19	up
HADHB	5.28355	1.13811	2.39942e-44	up	5.04191	0.38111	8.67676e-05	up	4.73375	0.00106061	0.996053	insensitive
HSPA1A	3.19476	2.24262	3.26739e-44	up	2.32931	0.519391	0.0106402	up	2.00783	0.16841	0.751419	insensitive
JADE2	4.77117	-1.31473	3.48447e-44	down	5.33632	-2.37587	6.44015e-137	down	4.78665	-0.342019	0.056841	insensitive
ABHD17B	7.73383	0.79182	3.74573e-44	up	7.41489	0.368551	4.36344e-10	up	7.35174	0.330929	0.000506386	up
DHRS2	1.89326	3.96628	4.18533e-44	up	NA	NA	NA	NA	NA	NA	NA	NA
VDR	5.09049	1.2662	4.8737e-44	up	4.37746	0.922728	6.16044e-14	up	3.73177	0.299201	0.253922	insensitive
TRIM52	5.67066	1.29258	5.30971e-44	up	5.96962	0.443894	4.68473e-09	up	6.83911	1.4036	1.16277e-45	up
OAZ2	4.24366	1.44223	6.20822e-44	up	5.22468	0.547721	1.9453e-10	up	4.64231	0.938254	3.67081e-08	up
TMEM70	6.09769	0.978558	6.67677e-44	up	6.08178	0.265695	0.000434732	up	6.12755	0.813574	1.20439e-12	up
MEPCE	7.5112	0.897722	6.81758e-44	up	7.42502	0.314973	4.63227e-06	up	7.56094	1.50021	1.81418e-61	up
FLOT1	4.67836	-1.36865	7.61276e-44	down	4.7703	-0.066658	0.542168	insensitive	5.06307	-1.44394	4.17445e-19	down
PTCHD2	3.52575	2.05602	1.09879e-43	up	3.4123	2.09645	4.07715e-39	up	2.11486	-0.168038	0.737826	insensitive
UBXN11	3.31812	-1.96315	1.12159e-43	down	3.79637	-0.964404	2.4433e-11	down	5.29188	-0.197901	0.210672	insensitive
SPTY2D1	7.90546	0.79913	1.13994e-43	up	7.24872	0.0888668	0.171624	insensitive	7.52163	0.176932	0.0649325	insensitive
ANKRD46	5.16442	1.26682	1.23451e-43	up	6.21548	0.565885	2.71469e-11	up	4.62973	-0.320404	0.0861486	insensitive
TMEM74	3.42016	1.96602	1.28622e-43	up	3.10128	0.386934	0.0194838	up	3.26189	2.40387	5.40834e-17	up
PABPC4	9.23568	0.781898	1.65184e-43	up	8.18522	-0.128119	0.0473191	down	9.01985	0.258664	0.00185408	up
MOV10	5.54753	-1.04009	1.66587e-43	down	5.22659	-0.0471632	0.647701	insensitive	5.64631	-0.0992173	0.510542	insensitive
ZNF232	6.11168	-0.939842	1.69445e-43	down	6.28852	-0.948311	4.1258e-42	down	6.08154	-0.972371	1.1763e-15	down
FH	6.24059	0.949234	1.75266e-43	up	5.93421	0.129179	0.105474	insensitive	5.77697	0.270635	0.0490134	up
LIG4	5.82968	-1.03218	1.77191e-43	down	5.3565	-0.54543	5.67563e-10	down	5.84353	-2.11428	3.25941e-50	down
EVL	3.87392	-1.60783	1.79199e-43	down	3.92288	-3.76734	3.2238e-114	down	4.02308	-0.264447	0.247592	insensitive
GALE	3.00125	2.23057	1.99669e-43	up	3.32141	0.422114	0.00416366	up	4.02963	1.54594	2.46255e-13	up
MIDN	9.66501	0.951676	2.54787e-43	up	8.22185	0.779004	2.45754e-34	up	8.14932	-1.58286	1.88894e-75	down
ZSCAN12	7.72428	-0.796842	2.60854e-43	down	7.94332	-0.466044	8.72479e-16	down	8.03989	-0.308959	0.000402619	down
CCDC168	4.31683	1.72575	2.7352e-43	up	3.85703	-0.201415	0.15723	insensitive	4.62273	0.890467	8.46946e-07	up
KIAA1033	8.15576	0.820959	3.06602e-43	up	8.39429	1.02716	4.49919e-82	up	8.07533	-0.00737315	0.947805	insensitive
AGFG2	4.52684	1.46685	3.50975e-43	up	4.79539	0.591139	8.18474e-09	up	4.80027	1.53117	2.89065e-20	up
TET3	8.0579	-0.784049	3.60101e-43	down	8.27815	-0.449733	1.41945e-15	down	7.75758	-0.728239	6.50807e-17	down
GLS	8.48974	0.809423	3.682e-43	up	7.49176	0.575699	2.57035e-22	up	9.1016	0.701174	4.86563e-19	up
PCED1B	2.03192	-3.54199	4.52409e-43	down	2.40103	-2.6997	1.97854e-28	down	3.12658	-0.0539081	0.884242	insensitive
HIST2H2BE	8.50466	0.991196	4.54106e-43	up	8.56905	0.223481	0.000143825	up	7.59211	-0.306881	0.00234455	down
PTPRB	7.6526	0.875521	4.63438e-43	up	7.24007	0.56433	3.84859e-17	up	8.06286	0.783154	1.54785e-21	up
LAPTM5	8.57974	-0.768513	5.03275e-43	down	8.46575	0.354103	1.84113e-10	up	8.32745	-1.39112	1.22399e-62	down
FCHO1	5.1293	-1.30615	5.74969e-43	down	5.05844	-0.439667	2.24213e-06	down	5.06523	-0.749269	2.61715e-06	down
C2orf44	6.85438	0.870901	5.83043e-43	up	7.02473	0.151792	0.0361431	up	5.95039	-0.829785	5.7199e-11	down
CDR2	5.95973	1.05719	6.1182e-43	up	5.77495	-0.0895867	0.324187	insensitive	4.9109	-0.477527	0.00636118	down
KIAA0368	7.89118	-0.800157	6.15742e-43	down	7.49023	-0.919241	1.77463e-48	down	8.13258	-0.120459	0.206488	insensitive
PPP1R2	6.67242	0.882325	6.91589e-43	up	6.17672	0.823364	9.63779e-27	up	6.63312	0.563307	6.8815e-08	up
RTP4	2.17216	-3.34133	6.98686e-43	down	2.62814	-3.60697	2.31483e-54	down	1.84203	-1.31406	0.0104141	down
TEX2	6.03832	1.01905	7.49627e-43	up	7.20181	0.151459	0.0194918	up	5.96511	-0.220474	0.0938732	insensitive
ADRA2B	1.94139	4.26625	7.59785e-43	up	NA	NA	NA	NA	1.31036	3.22329	2.92086e-06	up
ACVR1B	6.29663	-0.968207	8.00737e-43	down	6.52117	-0.618386	3.87302e-17	down	6.27274	-0.548593	1.39485e-06	down
DNAJA1	8.15473	0.788607	8.00737e-43	up	7.60018	-0.157178	0.0216238	down	8.42565	0.595396	5.98702e-13	up
FBXO41	6.81644	-0.874542	8.59774e-43	down	6.90036	-0.943701	2.76781e-45	down	6.78747	-0.63246	1.01967e-09	down
XPC	5.94054	1.00137	8.64034e-43	up	5.67119	0.686626	1.20339e-16	up	5.02868	0.00938738	0.962394	insensitive
DAG1	6.56564	0.991824	9.71583e-43	up	7.12063	0.593393	7.17175e-19	up	5.36797	-0.80058	1.57847e-08	down
PON2	4.0876	-1.50832	9.90514e-43	down	3.837	-1.31019	9.19577e-25	down	4.53867	0.100328	0.629839	insensitive
HIST2H2BF	8.12325	1.05786	1.06744e-42	up	8.35742	0.318641	3.87917e-08	up	7.58025	0.357012	0.000155651	up
KATNBL1	5.14229	1.47276	1.23632e-42	up	5.38251	0.620292	1.32584e-12	up	4.54775	0.0325376	0.884053	insensitive
ARHGEF40	4.02059	-1.60394	1.28826e-42	down	4.21181	-1.13611	2.69542e-22	down	3.82288	-0.445669	0.0613752	insensitive
ABCD3	5.92096	1.0525	1.31018e-42	up	6.15063	1.07838	9.12496e-46	up	5.48386	-0.116495	0.455301	insensitive
LRP12	6.10117	-1.04109	1.31018e-42	down	6.57566	0.142045	0.0413393	up	6.67735	-0.0904953	0.460307	insensitive
STX5	5.61387	1.19395	1.33645e-42	up	4.77196	0.52276	1.02367e-07	up	5.33978	0.907472	3.64717e-10	up
SARAF	7.83323	0.784812	1.35724e-42	up	7.66169	0.463039	1.18714e-16	up	7.7506	0.124905	0.204712	insensitive
TTC21B	7.16766	0.833008	1.39179e-42	up	6.78349	0.719641	1.17428e-22	up	7.08329	0.933165	3.5243e-20	up
ACADSB	5.40598	1.37171	1.48183e-42	up	4.92835	1.1359	3.96969e-27	up	4.03713	0.293922	0.192428	insensitive
MANF	5.64018	1.17579	1.50471e-42	up	4.66154	-0.145728	0.232392	insensitive	4.98779	0.866551	1.47121e-08	up
GAN	6.70188	0.960701	1.54511e-42	up	6.16768	0.514888	5.75603e-11	up	5.97033	-0.850593	3.55847e-12	down
SLC5A3	8.09207	0.951547	1.58636e-42	up	8.22214	0.916415	2.73753e-54	up	8.23584	0.827366	1.56724e-24	up
C22orf29	7.62676	0.768326	1.69198e-42	up	7.1962	-0.0328096	0.651233	insensitive	7.15895	0.32943	0.000989303	up
TLR9	4.9628	-1.22754	2.35328e-42	down	4.83785	-1.98672	6.3389e-81	down	5.38263	0.212574	0.169642	insensitive
COMT	5.06879	-1.15431	2.36271e-42	down	5.40974	-0.90662	1.09372e-24	down	5.44599	-0.157447	0.30622	insensitive
UBE2R2	6.56494	-0.991213	2.40837e-42	down	7.28029	-0.196642	0.00103893	down	7.25848	0.197107	0.0468456	up
TECR	4.06473	1.62545	3.08754e-42	up	4.00034	0.481405	0.000398581	up	2.74052	-0.218159	0.571014	insensitive
PAPD5	6.77328	0.904274	3.09644e-42	up	7.22238	1.21633	2.64759e-87	up	6.42755	-0.133435	0.291438	insensitive
FTL	6.8907	1.02031	3.34738e-42	up	6.16988	-0.234081	0.0010016	down	6.11706	0.195071	0.11268	insensitive
CYCS	7.60404	0.914252	3.44216e-42	up	6.52711	-0.440617	1.16531e-09	down	8.15902	1.2065	9.45943e-45	up
C11orf84	5.84132	1.10085	3.79164e-42	up	5.38681	-0.087699	0.347793	insensitive	5.16909	-0.0124683	0.947631	insensitive
XPO7	6.67158	-0.918319	3.9889e-42	down	7.34911	0.0961488	0.157493	insensitive	6.81263	-0.0174071	0.894839	insensitive
TOMM40L	2.80335	-2.62715	4.20666e-42	down	3.3306	-2.90552	7.00776e-64	down	3.00541	-1.08712	0.000605261	down
BNIP1	4.43715	-1.33091	4.33324e-42	down	4.19752	-0.862859	7.90639e-13	down	4.06263	-1.27636	7.26239e-09	down
ACKR2	3.53775	-1.79496	4.42905e-42	down	2.83743	-2.80661	3.51783e-44	down	3.4053	0.456819	0.0912227	insensitive
DGKQ	4.53278	1.44288	4.99112e-42	up	4.39769	0.965445	6.81821e-18	up	4.16595	-0.551854	0.00948715	down
THUMPD3-AS1	7.77203	0.831429	5.34098e-42	up	6.6815	0.844436	2.01759e-26	up	7.96427	1.12899	2.35475e-41	up
CPXM1	6.28209	-0.996992	5.7222e-42	down	5.91136	-0.582694	3.61707e-11	down	6.06056	-0.689571	7.28792e-09	down
SAMD9L	4.17625	-1.48499	5.86996e-42	down	4.53979	-1.0113	3.14841e-15	down	4.55136	0.221306	0.24841	insensitive
KCNA5	1.8656	-3.81779	7.38382e-42	down	2.25128	-3.74978	1.94787e-43	down	3.05592	-2.38622	2.18614e-12	down
NBEAL2	7.50992	-0.808823	7.89686e-42	down	6.43138	-0.93747	8.43901e-33	down	6.95035	-1.07742	6.30674e-27	down
SLC11A2	5.22556	-1.13561	8.57462e-42	down	5.80064	-0.861529	6.99269e-27	down	5.83331	-0.091226	0.537187	insensitive
RASGRP2	3.68054	-1.8077	8.7139e-42	down	2.87712	-1.64186	4.65672e-21	down	3.85925	0.458375	0.0464899	up
LDLRAD4	3.93264	-1.57116	1.05211e-41	down	5.02939	-1.14021	1.99408e-28	down	5.21252	1.11493	3.5772e-14	up
TDRKH	3.42169	1.86876	1.20964e-41	up	3.52436	1.12227	1.25736e-15	up	2.01155	1.91871	2.12383e-05	up
PRC1	7.3732	-0.803765	1.45935e-41	down	7.61477	-0.162148	0.00945161	down	7.04419	-0.675482	9.45931e-12	down
A2M	3.08662	-2.38759	1.55097e-41	down	3.46985	-1.90347	3.37769e-32	down	3.88378	-0.112337	0.672287	insensitive
FAM58A	4.13149	1.46242	1.63314e-41	up	3.18306	0.303977	0.0625405	insensitive	3.27383	0.565193	0.0474068	up
IRF2BP2	9.3151	-0.742985	1.6417e-41	down	9.60518	0.263029	4.94844e-06	up	9.00768	-1.52977	5.14365e-84	down
RPL23AP53	6.02487	0.995866	1.74815e-41	up	5.03739	0.663308	3.66666e-12	up	6.05485	1.03031	2.55897e-19	up
HDAC7	4.7346	-1.21555	1.81655e-41	down	5.24599	-0.0935858	0.348799	insensitive	5.17402	-0.878125	1.02589e-08	down
ZCCHC24	4.91114	1.8022	2.13314e-41	up	4.93553	1.6269	5.07187e-51	up	3.38985	-1.12572	3.59044e-05	down
GBP4	4.43388	-1.46548	2.18578e-41	down	3.96355	-1.50101	7.67097e-28	down	3.76361	0.456285	0.0567375	insensitive
ZNF737	7.74498	0.761639	2.19922e-41	up	7.91019	0.918654	8.20632e-53	up	7.35234	0.0636198	0.575185	insensitive
VCP	8.49204	0.794797	2.38609e-41	up	7.85267	0.514248	2.73776e-20	up	8.01703	0.371215	1.50266e-05	up
SHPRH	7.04979	-0.797607	2.38609e-41	down	7.50002	-0.0721698	0.278536	insensitive	7.31983	-0.114865	0.271501	insensitive
BPGM	4.25573	1.54518	2.51708e-41	up	3.67669	-0.154422	0.280313	insensitive	4.6108	2.45764	3.7385e-40	up
ENC1	7.69894	0.803453	2.79351e-41	up	7.98427	0.13074	0.0344808	up	8.07404	-0.0882608	0.360263	insensitive
SMAGP	3.39107	-1.89009	3.13024e-41	down	3.32864	-1.32852	1.92644e-17	down	4.18079	-0.0526907	0.83719	insensitive
GALNT6	5.15975	-1.13685	3.39472e-41	down	4.82221	-2.32067	5.85051e-72	down	5.72225	-0.37784	0.00564067	down
HSH2D	5.3354	-1.27355	3.57945e-41	down	5.12938	-2.30772	5.26824e-120	down	5.06728	-0.190865	0.255852	insensitive
BASP1	4.88973	1.18904	4.08031e-41	up	4.42041	0.404052	0.00116396	up	2.91403	-0.643445	0.046994	down
PPAT	7.78196	0.746483	4.10401e-41	up	7.32899	-0.0177583	0.825591	insensitive	7.52392	-0.0558177	0.627755	insensitive
SCAF8	8.20867	-0.749607	5.19899e-41	down	8.51553	-0.13041	0.0207308	down	8.36927	-0.113939	0.226811	insensitive
SGPP1	5.08653	1.34288	5.82517e-41	up	5.25245	0.829298	5.58728e-20	up	4.40604	-0.131471	0.542347	insensitive
ABHD3	4.9474	1.15569	5.86838e-41	up	4.59884	0.302815	0.0067948	up	4.68952	0.947692	3.49122e-08	up
TST	3.58489	1.89565	6.739e-41	up	3.29501	0.0438892	0.801912	insensitive	2.52415	-0.279454	0.497583	insensitive
LFNG	3.06309	2.49453	7.80552e-41	up	1.14689	1.8521	1.59632e-08	up	2.66143	1.10451	0.00155808	up
IDH1	6.27053	1.06544	8.54258e-41	up	6.83367	0.166935	0.0181848	up	5.96952	0.508977	3.8109e-05	up
ENDOD1	5.48173	1.14274	8.77681e-41	up	5.85704	0.642696	5.09231e-16	up	4.76566	-1.03532	1.01073e-08	down
EMC9	3.85953	1.63583	8.85418e-41	up	4.06607	0.88765	1.82456e-13	up	3.63314	0.608538	0.012066	up
ARRB2	6.17086	-0.976068	9.43623e-41	down	5.67889	-0.927291	1.30739e-30	down	5.76039	-1.52906	7.8408e-30	down
C12orf29	6.24364	0.931905	1.0238e-40	up	6.33247	0.300659	7.6884e-05	up	6.31449	0.274971	0.0263782	up
TBC1D10C	3.38229	-1.9204	1.16023e-40	down	3.68374	-0.463076	0.000897251	down	3.88995	-1.32369	9.82296e-09	down
KNDC1	2.88605	-2.32358	1.25459e-40	down	2.76268	-0.473258	0.0112688	down	3.54381	-0.776639	0.00242375	down
TBC1D20	6.94126	0.874359	1.4087e-40	up	6.78997	0.923964	1.67077e-43	up	6.37323	-0.901576	2.34562e-15	down
PRSS57	2.39207	-2.78009	1.57853e-40	down	1.24581	-3.64221	1.08093e-22	down	2.35944	-0.632967	0.12437	insensitive
FGFR1OP2	6.59955	0.898692	1.73902e-40	up	6.51407	0.590906	5.08843e-18	up	6.46754	-0.0618525	0.636862	insensitive
ACAD8	3.89911	1.53211	1.78946e-40	up	3.87484	0.317412	0.0123817	up	3.16967	1.01107	0.000283625	up
ZMIZ1	9.16264	-0.703114	2.05055e-40	down	9.25638	-0.223994	0.000439059	down	8.55951	-1.39508	1.74474e-67	down
STK35	7.70904	0.754043	2.24294e-40	up	7.83486	0.254749	2.49349e-05	up	6.91264	-0.438931	1.92786e-05	down
SNX9	4.18523	-1.42014	2.42466e-40	down	4.52893	0.391799	0.00275454	up	6.38837	-0.161866	0.180605	insensitive
SLC12A8	4.16842	-1.59295	2.66352e-40	down	3.77861	-2.08415	2.20257e-52	down	3.39718	0.328117	0.245999	insensitive
CARD6	2.62302	-2.71637	2.70509e-40	down	2.26947	-4.16527	5.83696e-35	down	3.08176	-0.496934	0.112084	insensitive
RAP2B	7.77431	0.734978	3.55981e-40	up	7.68788	0.640549	4.09251e-28	up	7.92748	1.16433	1.80956e-42	up
KLF2	7.98353	1.43038	3.68088e-40	up	4.86994	1.78702	6.66003e-32	up	6.35232	-2.32129	3.26461e-71	down
CTNNAL1	5.875	0.929784	4.30793e-40	up	5.10796	0.501133	2.83652e-07	up	5.38163	0.101156	0.536746	insensitive
BCOR	8.72442	-0.706805	4.33692e-40	down	8.56272	0.127397	0.0456655	up	8.66735	-0.696027	4.42767e-17	down
LIMA1	7.52109	-0.798068	4.33692e-40	down	5.80302	-0.746634	2.65514e-19	down	7.14593	-0.598959	3.38876e-09	down
IPO5P1	7.02611	0.960722	4.33692e-40	up	7.00755	0.71714	1.42222e-26	up	6.75689	0.689069	1.08481e-11	up
TRANK1	5.0457	-1.28115	5.11206e-40	down	5.05442	-1.11589	2.49975e-30	down	5.58603	-0.108842	0.483007	insensitive
USP21	4.13837	-1.4737	6.46039e-40	down	4.86169	-0.470705	1.36148e-05	down	4.37094	0.170209	0.409485	insensitive
CCSAP	6.44559	1.15108	6.92792e-40	up	7.02354	1.04026	9.30591e-51	up	6.4631	0.507971	1.1846e-05	up
SH2B3	9.06066	-0.832083	7.49142e-40	down	8.88209	-0.102223	0.200606	insensitive	8.98513	-1.46054	8.199e-77	down
GTF3C6	4.04983	-1.56018	9.42334e-40	down	3.69521	-1.93334	2.06293e-45	down	4.38927	-0.65411	0.000645682	down
TULP3	3.9772	1.53117	9.75221e-40	up	4.68607	0.822848	8.59064e-15	up	3.07529	0.281277	0.387665	insensitive
POLH	6.64701	0.861	1.04271e-39	up	7.00954	0.407779	8.6065e-11	up	6.95275	0.92305	4.39924e-21	up
CHD3	6.86866	-1.12994	1.06559e-39	down	6.55284	-0.738193	1.01294e-25	down	6.82796	-0.680558	5.32276e-11	down
ZNF747	4.50251	-1.26605	1.06584e-39	down	5.14497	-0.748829	2.37485e-15	down	4.40106	-0.32697	0.0987756	insensitive
SBDS	6.31953	0.931149	1.08811e-39	up	5.7017	-0.163032	0.0670646	insensitive	5.98527	0.236205	0.0609638	insensitive
H2AFX	7.59158	0.835723	1.1247e-39	up	7.72298	0.186372	0.00194757	up	6.48361	-1.5264	1.10785e-42	down
IL6ST	6.28285	0.980155	1.23895e-39	up	7.09761	0.99186	4.78996e-51	up	6.03862	-0.376327	0.00201916	down
C9orf139	3.35565	-2.19944	1.55654e-39	down	3.20622	-1.6569	1.68559e-23	down	3.56465	-1.71436	2.56949e-10	down
H2AFZ	7.96964	0.735275	1.81423e-39	up	7.3738	-0.000662276	0.992553	insensitive	7.35553	-0.355383	0.000212856	down
METTL18	4.0207	-1.45328	1.90325e-39	down	4.35011	-1.03765	9.33323e-18	down	3.69411	-2.20179	1.6742e-15	down
SLAMF1	3.17406	-2.00987	2.32563e-39	down	5.00215	-1.60858	6.461e-45	down	4.78725	-0.366951	0.0356222	down
BLK	4.58078	-1.30393	2.34468e-39	down	4.64755	-1.20757	8.84347e-34	down	4.79313	-0.0639178	0.763177	insensitive
LOC93622	6.2911	0.879253	2.39706e-39	up	5.65263	-0.157152	0.0783929	insensitive	6.10179	1.07516	2.81247e-20	up
GRPEL2	8.07664	-0.714993	2.63241e-39	down	8.07465	-0.396321	4.84927e-11	down	8.10313	-1.23159	8.14261e-42	down
GTF2I	6.7043	-0.952138	2.65638e-39	down	6.96806	-0.540223	7.06259e-16	down	6.88202	-0.326159	0.00164187	down
MSX1	2.8071	2.22974	2.73682e-39	up	1.57001	-0.350488	0.204667	insensitive	2.64796	1.36862	5.81422e-05	up
SLC25A44	6.33555	0.928919	2.86085e-39	up	6.04392	0.0912827	0.297286	insensitive	5.37687	-0.803589	3.66294e-08	down
SLC39A10	5.65384	-1.05038	3.61819e-39	down	6.27065	-0.454913	1.7057e-09	down	6.07158	-0.0517721	0.724835	insensitive
SHISA2	2.37782	2.85198	3.72075e-39	up	2.07521	1.26415	4.00308e-08	up	3.85143	4.97612	1.081e-53	up
ACSL1	7.06061	0.86851	3.79821e-39	up	6.73893	0.662551	8.43712e-21	up	6.1588	-0.453078	0.00010507	down
CAPN7	6.41168	0.886534	4.17267e-39	up	6.60638	0.85931	1.00082e-38	up	6.31392	0.0749009	0.570561	insensitive
PRKCQ-AS1	3.79123	-1.58449	4.21234e-39	down	3.98828	-1.6321	1.15773e-38	down	3.94628	0.160006	0.544393	insensitive
ITGB5	5.90718	-0.952561	4.70546e-39	down	6.26801	-1.15528	1.49355e-45	down	6.27734	-0.431289	0.000327766	down
TCTN1	2.88966	-2.34849	5.1391e-39	down	3.81028	-0.455751	0.00286802	down	3.96196	-0.90092	7.76876e-05	down
NATD1	3.05885	2.06029	5.53624e-39	up	3.5244	1.08514	1.13992e-13	up	2.70292	0.731997	0.0314074	up
RASAL3	5.3856	-1.07573	5.84631e-39	down	4.89124	-0.818434	2.31715e-14	down	5.46675	-1.06362	5.8706e-14	down
ZNF555	5.39798	1.06442	6.09568e-39	up	5.75222	0.800542	9.85668e-25	up	4.94458	-0.99108	1.13041e-09	down
TMEM119	3.10754	-2.05843	6.82954e-39	down	3.69444	0.53617	7.11366e-05	up	2.22982	-1.90512	2.09618e-05	down
CSF2RB	5.64121	-1.06114	7.53694e-39	down	3.68055	-3.16813	2.08461e-91	down	5.19039	-1.22475	2.86626e-15	down
SGTB	5.46058	1.10268	7.59347e-39	up	5.81743	0.773389	1.23167e-24	up	5.13655	0.180975	0.28332	insensitive
ARHGAP9	2.54273	-2.55926	7.73686e-39	down	2.6898	-4.60001	1.55724e-69	down	3.47735	-0.119677	0.690597	insensitive
B4GALT4	5.54866	1.01859	7.91251e-39	up	5.09575	0.587641	1.71642e-10	up	5.45158	1.23314	1.63776e-19	up
LIG3	6.29593	-0.947476	8.55096e-39	down	5.89184	-0.510483	8.07364e-12	down	5.97486	-0.454613	0.000235101	down
TRIP6	4.11757	-1.45827	8.63532e-39	down	3.64795	-1.93402	2.66921e-42	down	4.3972	-0.609906	0.00155585	down
NRBF2	6.37951	0.917212	9.80983e-39	up	6.22825	0.0420331	0.597291	insensitive	6.33341	0.827213	1.63317e-14	up
USP24	7.99215	-0.791912	1.02399e-38	down	8.08544	-0.347435	8.82244e-10	down	8.37858	-0.187009	0.0309603	down
COIL	6.70661	-0.83888	1.27589e-38	down	6.76919	-0.747688	3.16205e-30	down	6.33435	-1.42208	1.16925e-34	down
DDX54	6.41046	-0.915236	1.3036e-38	down	5.86289	-1.07707	8.34859e-42	down	6.20999	-0.43611	0.000218654	down
SLBP	8.73272	0.680793	1.31189e-38	up	7.68862	-0.124644	0.0488745	down	7.82934	-0.653734	1.10361e-13	down
IGLL1	3.47723	-1.93174	1.41286e-38	down	3.84289	-3.90724	7.1789e-125	down	3.18357	-0.38599	0.200429	insensitive
IDI1	8.7975	0.704207	1.75817e-38	up	7.88352	-0.429168	2.64333e-10	down	8.5448	0.0616131	0.572072	insensitive
CRISPLD1	5.99416	0.959479	1.83665e-38	up	5.73144	-0.202619	0.0122623	down	6.13737	1.22066	6.5419e-25	up
UBC	8.94043	0.746052	1.94837e-38	up	8.42595	0.293801	4.28543e-08	up	8.23036	-0.234141	0.0081241	down
LOC728175	5.02494	-1.2899	2.0562e-38	down	5.28913	-1.14157	1.00283e-30	down	5.0115	0.306093	0.0623627	insensitive
ATF3	7.57845	1.08276	2.06048e-38	up	4.68199	0.541713	6.17821e-05	up	7.34191	1.00149	4.39136e-27	up
FAM20B	7.09749	-0.837313	2.09029e-38	down	6.92237	-0.400711	3.0805e-10	down	6.88846	-0.474368	3.06723e-06	down
RHOBTB1	4.65559	-1.2254	2.21383e-38	down	4.10225	-1.66843	2.46444e-42	down	4.5926	-0.275126	0.151878	insensitive
RRBP1	5.34136	1.37491	2.37524e-38	up	4.55908	0.301783	0.00999475	up	4.86568	-0.306106	0.0744844	insensitive
HIST1H2BD	8.5975	0.932634	2.39669e-38	up	8.84235	0.254771	2.54986e-05	up	8.08361	0.373205	0.000168401	up
SH3YL1	5.47528	-1.11419	2.485e-38	down	5.82739	-1.32576	3.14289e-65	down	5.99648	0.0285064	0.851077	insensitive
RAB11FIP1	7.51371	0.766456	2.56279e-38	up	6.2242	-0.304958	0.000135331	down	6.56242	0.207938	0.0819404	insensitive
RGL1	7.57536	-0.77911	2.62273e-38	down	8.01557	0.759124	1.09238e-40	up	7.5828	-0.29199	0.00224939	down
URGCP	3.83949	-1.56241	2.77539e-38	down	3.64593	-1.08485	3.81516e-15	down	3.68445	-0.894051	0.000596373	down
MAFG	7.43499	-0.886691	2.95247e-38	down	7.79372	-0.230697	0.000913543	down	6.97592	-2.17934	7.95574e-92	down
ANKRD13D	5.51885	-1.02554	3.08078e-38	down	5.46025	-0.11083	0.230447	insensitive	6.02351	0.279337	0.0275373	up
BTNL9	4.5772	-1.2195	3.08804e-38	down	3.69926	-1.31236	3.7122e-22	down	4.77047	-0.654871	0.000249691	down
SUGP1	5.16568	1.07553	3.1083e-38	up	4.73965	0.131272	0.210805	insensitive	4.35302	0.0948611	0.670603	insensitive
MPZL3	2.4434	-2.64697	3.41222e-38	down	2.63298	-1.78384	1.33026e-19	down	3.40314	-0.353085	0.210899	insensitive
PRDM2	8.5365	0.733319	3.44997e-38	up	8.20513	0.496327	4.22206e-19	up	8.59528	0.986244	8.09426e-34	up
CD53	6.25658	-1.05504	3.55998e-38	down	5.84374	-1.06964	9.14594e-43	down	6.72704	0.405084	0.000174877	up
ZNF786	4.83301	1.36565	3.686e-38	up	5.06276	-0.286559	0.00700656	down	3.99047	-0.451874	0.0474761	down
SIRPA	3.5367	-1.68017	4.1105e-38	down	3.82822	-3.12626	8.83132e-90	down	3.41503	-0.985602	0.00029224	down
GMEB1	5.52824	-1.04577	4.14297e-38	down	5.66652	-0.145682	0.0803865	insensitive	5.30074	-0.604573	3.4121e-05	down
DIMT1	6.62211	0.81715	4.46471e-38	up	6.06746	0.0779294	0.36798	insensitive	6.49557	0.103775	0.39998	insensitive
ALG2	6.48568	0.897797	5.02137e-38	up	6.31039	0.403825	1.65461e-08	up	6.24615	-0.247542	0.0396554	down
ESCO2	6.68205	0.817681	5.17624e-38	up	6.66221	0.364231	2.09444e-08	up	6.47856	0.0114859	0.935726	insensitive
SOAT1	6.58527	0.881515	5.17624e-38	up	6.26971	0.622093	3.97124e-19	up	5.86902	0.178949	0.178572	insensitive
UBA7	4.20183	-1.45704	5.31468e-38	down	4.76268	-0.60599	5.23051e-10	down	5.3175	0.64125	9.36477e-06	up
NOL4L	7.26409	-0.840197	6.05356e-38	down	7.55108	-0.427426	3.57957e-12	down	7.27842	-0.985746	2.67664e-26	down
LMNB1	8.38306	-0.762496	6.16983e-38	down	8.20328	-0.294856	1.42968e-07	down	8.16743	-0.610534	8.8494e-13	down
EIF4B	7.97812	-0.696347	6.38329e-38	down	8.01798	-0.474708	4.49298e-16	down	7.81329	-0.908841	1.96956e-25	down
PDLIM2	4.69742	-1.22178	6.68241e-38	down	3.27779	-2.29341	9.2465e-45	down	5.38576	0.452847	0.00206087	up
FAM204A	5.44721	-1.2239	6.95536e-38	down	5.29618	-0.259778	0.00579798	down	5.8413	-0.140071	0.315795	insensitive
PLCH1	2.83511	-2.28144	8.27391e-38	down	3.21921	-5.2739	7.62e-104	down	4.45667	-0.999025	3.47756e-07	down
ITGAL	6.88563	-1.02897	8.29941e-38	down	5.96484	-1.95693	1.42191e-137	down	5.97777	-0.202456	0.146689	insensitive
ERRFI1	2.72939	2.30311	8.98948e-38	up	1.62117	0.115692	0.695556	insensitive	2.82367	1.71739	1.36674e-07	up
SLC15A3	2.78432	-2.19563	1.00651e-37	down	2.62284	-3.18272	4.75682e-47	down	3.43049	0.222552	0.450126	insensitive
HRH2	4.22772	-1.32941	1.15946e-37	down	3.72996	-0.55928	4.15702e-05	down	3.69927	-1.47734	4.67746e-09	down
FRRS1	3.6446	-1.58367	1.19904e-37	down	2.50106	-1.29131	3.04835e-10	down	4.25201	0.495746	0.0115898	up
PRMT6	5.47997	-1.06592	1.20061e-37	down	5.88217	-0.728749	3.48612e-17	down	5.13944	-2.41522	1.77308e-37	down
TYW1B	5.18557	1.14312	1.23008e-37	up	5.24613	0.96314	1.00814e-28	up	4.67826	0.53367	0.0019334	up
TESK1	6.0324	-0.965069	1.23008e-37	down	5.98042	0.113593	0.208289	insensitive	6.59082	-2.00906	1.95108e-69	down
CTTN	2.03364	-3.31953	1.27319e-37	down	1.57701	-0.322546	0.23872	insensitive	2.65557	-0.958171	0.00786493	down
SIGLEC9	1.86504	-3.5216	1.33834e-37	down	1.8942	-4.36521	1.81277e-34	down	2.02892	-1.03143	0.0305189	down
TMEM64	6.99676	0.835417	1.40546e-37	up	6.81319	0.152618	0.0461954	up	7.01339	0.966895	6.94797e-21	up
TPH2	3.66219	-1.82535	1.59553e-37	down	3.96479	-1.10652	1.36625e-19	down	3.65687	-1.37854	3.20508e-08	down
LINC00426	3.97733	-1.59559	1.59833e-37	down	3.81486	-1.6452	1.49033e-36	down	4.18616	0.64801	0.00117853	up
KBTBD4	4.6978	-1.26833	1.60047e-37	down	6.00057	-0.227363	0.00306077	down	5.61195	-0.515362	0.000137371	down
TMEM218	3.17088	-2.02269	1.62018e-37	down	4.31403	-0.495792	1.27477e-05	down	4.04444	0.465695	0.030406	up
URI1	6.22547	-0.902637	1.80705e-37	down	6.33422	-0.385357	1.39841e-08	down	6.86007	0.269151	0.0119122	up
TDRD7	4.35339	-1.36428	1.88605e-37	down	5.02031	-0.00879589	0.940818	insensitive	4.84757	-0.194227	0.281907	insensitive
GPR174	2.63498	-2.79685	1.91512e-37	down	3.87166	-0.918549	1.24256e-12	down	2.71174	-0.898719	0.0104305	down
ARHGEF39	4.27808	-1.34697	1.99294e-37	down	6.08995	-0.351931	2.14935e-06	down	6.40762	-2.08852	3.23284e-68	down
CDK2AP2	4.07853	1.49545	2.00844e-37	up	3.41729	0.100842	0.513914	insensitive	3.68516	0.765156	0.00175513	up
ZNF337	4.85683	-1.14847	2.37428e-37	down	5.66346	-0.34386	9.81398e-05	down	5.05958	0.0385924	0.8451	insensitive
ARMC5	5.87834	-1.04012	2.38077e-37	down	5.31203	-0.278139	0.00202175	down	6.08299	-0.671995	1.46442e-08	down
DSTNP2	3.66319	1.65078	2.45e-37	up	1.61132	0.0782201	0.785579	insensitive	3.70558	2.52546	1.43845e-23	up
CISD3	4.67107	-1.24349	2.81412e-37	down	4.25478	-0.856695	3.66769e-13	down	5.18263	-0.388916	0.0179092	down
SAFB2	7.27433	0.824415	2.88536e-37	up	6.57581	0.158337	0.0249905	up	7.15574	0.101526	0.363951	insensitive
FAM220A	3.77837	1.74828	2.92739e-37	up	4.76004	1.01583	3.21981e-24	up	2.26695	-2.11849	3.71904e-06	down
CD300A	2.74048	-2.6819	3.00756e-37	down	2.29074	-5.63488	1.9787e-62	down	3.80291	-0.903361	0.000333882	down
SLC25A5	7.96326	0.729608	3.03017e-37	up	6.69785	-0.333606	1.25361e-05	down	6.88938	-1.38977	9.45636e-40	down
DICER1	8.31553	-0.849882	3.09403e-37	down	9.40376	0.485931	1.44368e-17	up	8.79164	-0.459214	7.46412e-09	down
PTBP2	6.96311	-0.914566	3.65266e-37	down	7.22832	0.190122	0.00321752	up	7.68008	0.170604	0.106714	insensitive
ZNF30	3.02689	2.01446	3.84327e-37	up	3.14375	-0.0165539	0.926586	insensitive	3.52779	2.24438	4.02581e-17	up
TWSG1	5.63373	1.14538	3.91181e-37	up	5.86938	0.700645	3.95175e-19	up	5.58041	-0.419416	0.00210073	down
TNPO2	7.05329	-0.764263	4.16737e-37	down	7.26341	-0.734436	1.67369e-23	down	6.77764	-0.848701	1.21502e-16	down
LSM11	4.94532	-1.21202	4.64173e-37	down	5.60344	-1.21316	2.19248e-51	down	5.4288	-0.044587	0.799474	insensitive
TOP1	8.10952	0.693659	4.68226e-37	up	7.91188	0.107412	0.0787143	insensitive	7.71892	-0.240538	0.0100302	down
TNFRSF12A	5.79285	1.22408	4.76508e-37	up	2.78239	1.4137	1.02285e-11	up	4.23569	-1.79107	8.55139e-17	down
ZC2HC1A	4.54211	1.25533	4.76861e-37	up	5.02312	1.25645	1.02034e-35	up	4.32787	0.877651	1.28136e-05	up
TTC24	2.67036	-2.27609	6.34967e-37	down	1.45635	-3.90215	1.06645e-24	down	3.53643	-0.726408	0.00443607	down
C12orf49	6.091	0.949067	8.61409e-37	up	6.10741	0.0534876	0.532869	insensitive	5.79392	0.657097	2.88167e-07	up
TBXA2R	2.97719	-2.02055	8.87659e-37	down	2.29823	-0.962402	2.87704e-06	down	3.46317	-1.05757	7.60619e-05	down
PXK	5.96006	-0.956342	9.30876e-37	down	6.73264	-0.27597	1.47066e-05	down	6.19968	-0.176904	0.151816	insensitive
TNFRSF1A	4.7017	-1.44124	9.33553e-37	down	4.65364	-1.22757	5.3002e-29	down	4.59905	-1.41024	1.22001e-14	down
ERP44	6.13199	0.862848	9.69086e-37	up	6.44917	0.709265	4.3432e-26	up	6.47619	0.389469	0.000514347	up
KLF5	4.92196	1.13078	9.84913e-37	up	4.21543	1.70968	1.57287e-45	up	5.01347	1.68533	1.64447e-27	up
TRAF1	2.83349	-2.23383	1.09686e-36	down	3.07827	-1.5371	3.52823e-17	down	3.62408	0.221633	0.39998	insensitive
PEX26	6.28699	-0.847811	1.16863e-36	down	6.09965	-0.408847	1.29466e-08	down	5.95084	-0.756533	1.13391e-09	down
IPO13	4.11363	1.42734	1.3149e-36	up	4.64821	0.32656	0.0042918	up	3.79334	1.12785	5.03332e-07	up
SLC16A1	8.96328	0.668292	1.99215e-36	up	8.02422	-0.0925723	0.170442	insensitive	8.41971	0.119554	0.189305	insensitive
ZNF627	7.55497	0.789671	2.27363e-36	up	7.18527	0.656019	1.33479e-19	up	6.4175	-1.02997	8.63988e-19	down
NECAP2	5.05621	1.05153	2.84895e-36	up	5.38911	0.344513	4.33704e-05	up	4.40164	-0.594492	0.001701	down
ZNF253	7.35438	0.730402	2.93848e-36	up	7.25144	0.242808	0.000252889	up	7.11546	-0.0192628	0.877702	insensitive
ARID1A	8.74432	-0.693307	2.98363e-36	down	9.38657	-0.228189	3.26755e-05	down	8.74301	-0.44142	6.60402e-08	down
XPO6	7.65563	-0.733193	3.06066e-36	down	7.59001	-0.436646	4.97173e-14	down	7.57185	-0.276852	0.00477816	down
HES6	4.69636	1.18639	3.07617e-36	up	3.0165	1.02701	3.63605e-10	up	3.55419	-1.85396	1.54011e-11	down
ACAP1	4.22506	-1.37334	3.08413e-36	down	4.17029	-0.505933	8.51298e-06	down	4.76462	0.0230463	0.917424	insensitive
UCK2	7.01006	-0.881647	3.30395e-36	down	6.98114	-0.284544	5.78039e-05	down	6.66687	-0.245982	0.0250935	down
RXRA	4.37313	-1.34906	3.38605e-36	down	4.42186	-1.26038	1.13971e-27	down	3.91294	-0.795858	0.000622074	down
SC5D	6.80235	0.849289	3.58327e-36	up	6.79638	0.177163	0.0287296	up	7.03239	0.710268	1.04755e-12	up
KCNQ1OT1	9.92409	0.742052	4.02002e-36	up	9.3521	0.951702	1.17047e-51	up	10.3322	0.990866	5.2257e-42	up
HIST1H2BG	8.49992	0.95805	4.25165e-36	up	8.83468	0.144339	0.0195551	up	8.19954	0.772488	1.48261e-12	up
KLRF2	4.25977	-1.29715	4.41619e-36	down	4.26787	-0.948161	8.24409e-15	down	4.54164	-1.0616	7.30242e-09	down
MTL5	2.89866	-2.18187	4.92604e-36	down	2.46528	-2.95723	1.86797e-35	down	3.24612	0.636109	0.0220283	up
BHLHE41	5.70152	-0.955592	4.96619e-36	down	7.41164	-0.990844	1.22129e-40	down	5.64244	-1.45183	3.08869e-25	down
PPP1R18	8.75367	-0.751526	5.23251e-36	down	8.48198	0.104393	0.108044	insensitive	8.42842	-2.37452	6.6779e-165	down
PTTG1	5.61459	1.02227	5.53271e-36	up	5.96161	0.681767	1.68806e-17	up	5.08386	0.530413	0.000785095	up
ATP6V0C	5.40639	0.985158	5.65822e-36	up	4.57805	0.0574531	0.635795	insensitive	4.20824	-0.247601	0.255523	insensitive
ADAMTS10	3.89637	-1.46399	6.41667e-36	down	4.42035	-0.289502	0.0111567	down	3.90994	-1.08278	8.00734e-06	down
C1orf52	5.90144	0.909408	6.4252e-36	up	5.82645	0.405637	1.58181e-07	up	5.7094	-0.0735818	0.631525	insensitive
ACTG1	11.0075	0.721927	6.81579e-36	up	10.108	-0.0354572	0.566776	insensitive	10.2276	-1.72237	9.69337e-123	down
HIST1H4C	6.92758	0.934393	6.83122e-36	up	7.47534	0.283246	0.000148034	up	6.36228	-0.0859232	0.567513	insensitive
FAAP100	5.34016	1.0266	7.46409e-36	up	4.63512	-0.413035	0.000139591	down	5.03807	-0.547809	0.000822195	down
IMPA1	6.59723	0.823076	8.54089e-36	up	5.91337	0.674458	3.33228e-19	up	7.05449	1.07588	2.68972e-29	up
NRDE2	5.21849	-1.02016	9.9473e-36	down	5.19957	-0.234855	0.0175517	down	5.28322	-0.195045	0.220056	insensitive
SFXN4	4.63075	-1.14506	1.04062e-35	down	4.14864	-2.13981	5.80819e-64	down	4.46242	0.0145708	0.95168	insensitive
INTS5	6.14534	0.890492	1.13936e-35	up	6.60627	0.171119	0.0162265	up	5.06888	-0.593865	0.000151457	down
KIAA1467	4.75236	-1.20794	1.19374e-35	down	4.52343	-0.962921	1.76801e-19	down	4.47392	-0.470007	0.0142952	down
NPL	4.05293	1.48397	1.3511e-35	up	2.43313	0.135221	0.53756	insensitive	3.29247	0.686585	0.0129832	up
ZNF37A	6.78554	-0.89524	1.65935e-35	down	6.40661	-1.20469	7.00776e-64	down	6.89951	0.00694529	0.95806	insensitive
EIF4G2	10.7602	0.630493	1.69765e-35	up	10.2279	0.34885	4.0064e-11	up	10.5556	-0.153143	0.044207	down
SIN3B	5.64749	-0.964489	1.8758e-35	down	6.01836	-0.18844	0.015957	down	5.98874	-1.37846	1.07005e-28	down
ZNF169	2.55657	-2.38597	1.94605e-35	down	3.25487	-1.32169	9.5756e-19	down	3.26242	-0.135667	0.675453	insensitive
PCDHGA12	3.89847	-1.44398	1.94708e-35	down	4.48295	-0.496531	9.08368e-06	down	4.39579	-0.564523	0.00352194	down
DTX3L	7.09185	-0.848209	2.09207e-35	down	7.2218	-0.460188	1.43867e-14	down	6.76326	-0.471611	1.19644e-05	down
MRPL19	6.6637	-0.819468	2.26997e-35	down	6.93507	-0.337615	3.64904e-07	down	7.26636	-0.404981	2.95752e-05	down
TEX264	4.16654	-1.40614	2.51873e-35	down	4.27703	-0.287385	0.0142772	down	4.30322	-0.662652	0.000796152	down
IL21R	7.16308	-0.747762	2.59081e-35	down	7.45312	-1.45287	5.8715e-115	down	7.57231	-0.676157	5.67685e-14	down
SEPHS1	5.98463	-0.851344	2.73076e-35	down	6.43207	-0.424273	3.23156e-08	down	5.82222	-0.491081	0.000101417	down
KIAA1614	2.4585	-2.56046	2.8625e-35	down	3.38795	-2.19843	3.10976e-44	down	3.3439	-0.16758	0.589791	insensitive
C17orf51	5.58284	1.05103	2.93501e-35	up	5.45987	0.488563	8.09729e-08	up	4.70196	0.201686	0.277457	insensitive
WSB1	6.96156	0.740708	3.39176e-35	up	6.5947	0.911162	1.57709e-39	up	7.63803	2.04116	5.44081e-99	up
APOBEC3B	3.47525	-1.64345	3.67598e-35	down	3.1387	-1.68037	1.6401e-25	down	2.93749	-0.626647	0.0565241	insensitive
RIF1	8.87149	-0.738593	3.93628e-35	down	9.13047	-0.349102	1.71042e-10	down	9.22681	-0.291528	0.00104421	down
ARIH1	8.23728	0.700242	4.71612e-35	up	8.06735	0.887886	7.50191e-57	up	8.0862	0.150896	0.0993345	insensitive
PIM1	6.24066	0.903	4.7425e-35	up	6.36286	0.925125	1.39967e-41	up	5.33782	-1.74216	5.70442e-31	down
FAM200B	4.78194	-1.13888	4.93439e-35	down	5.54351	-0.0372494	0.689665	insensitive	4.99231	-0.61993	0.000831907	down
GLUL	8.89716	0.698753	5.90103e-35	up	8.72538	0.478205	1.37601e-15	up	8.70423	0.640896	8.84865e-16	up
NPAS2	1.83345	-3.23392	6.39523e-35	down	1.44456	-3.2004	7.85176e-23	down	3.17696	0.0690702	0.844093	insensitive
TMEM41A	6.52986	0.920243	7.29201e-35	up	5.84669	0.141172	0.086012	insensitive	6.21114	0.920946	3.74549e-16	up
C6orf62	8.13071	0.67909	7.90614e-35	up	8.10622	0.424097	1.13992e-13	up	8.44415	0.984535	9.70355e-35	up
PP7080	5.67354	-1.00054	8.28971e-35	down	5.61246	-0.28419	0.000414953	down	5.17708	-1.26117	3.00796e-16	down
VCL	7.77567	0.813563	8.38189e-35	up	7.45519	0.682697	2.59054e-30	up	7.52693	-0.134771	0.186426	insensitive
LSM8	7.43782	0.713344	1.03345e-34	up	7.36807	0.306337	1.9341e-07	up	8.2835	1.50188	1.67523e-65	up
DNAJC7	6.68866	-0.825692	1.03345e-34	down	6.31696	-0.513874	3.47162e-14	down	6.50177	-0.63709	5.9478e-09	down
TRAF3IP3	2.54759	-2.43951	1.05051e-34	down	4.46325	-0.466002	1.25278e-05	down	3.57217	0.0402051	0.895522	insensitive
STARD5	2.45642	2.52127	1.05305e-34	up	1.76881	-0.0931307	0.728627	insensitive	2.65063	2.60188	1.20708e-12	up
EHBP1L1	6.29307	-0.840369	1.11903e-34	down	5.77079	0.285344	0.000502349	up	6.82728	-0.963257	3.83979e-20	down
QSOX1	6.1746	0.83861	1.1244e-34	up	5.01593	0.15485	0.124269	insensitive	5.41899	-0.21381	0.151341	insensitive
CPEB4	4.99152	1.15177	1.1311e-34	up	5.87966	2.05205	1.87196e-131	up	4.92858	0.391858	0.0169148	up
CA2	3.4444	1.76212	1.18819e-34	up	2.36083	0.0907423	0.730807	insensitive	3.51075	1.85317	3.55411e-13	up
UNC45A	5.04092	1.15845	1.25149e-34	up	5.52334	0.52649	3.94974e-11	up	4.60663	-0.0791146	0.707157	insensitive
BTD	3.53469	1.59611	1.35063e-34	up	3.99227	1.11823	8.91923e-20	up	3.81408	1.30727	2.67977e-09	up
ARMC1	7.12506	0.753718	1.35256e-34	up	7.25941	0.0679694	0.368481	insensitive	6.30788	-0.747176	5.18429e-11	down
NKG7	2.26568	-2.62946	1.42043e-34	down	1.92974	-2.15615	1.00621e-17	down	2.44465	0.182329	0.675706	insensitive
AK5	4.26357	-1.37953	1.68022e-34	down	3.85034	-0.560319	2.65044e-05	down	5.48991	-0.0022304	0.990134	insensitive
DDIT3	6.18013	1.07419	1.73759e-34	up	5.02158	-0.0140915	0.912223	insensitive	6.45611	0.145177	0.226854	insensitive
GALC	4.82	-1.23904	1.76944e-34	down	4.92841	-0.926852	1.71488e-19	down	5.29696	0.306131	0.042966	up
RAB11FIP2	6.8261	-0.768111	1.77187e-34	down	6.73754	-0.441306	1.19009e-10	down	7.27154	-0.131972	0.211955	insensitive
AKIRIN2	6.49396	0.846096	1.86666e-34	up	6.43176	0.422886	1.59786e-09	up	6.15926	0.311972	0.00860887	up
DNMT3B	4.78439	1.18536	1.89069e-34	up	4.83773	-0.0535735	0.680292	insensitive	3.39305	-0.574451	0.0384327	down
TDG	7.24191	0.766316	1.95091e-34	up	6.90747	0.319105	5.20946e-07	up	6.6333	-0.419702	0.000163498	down
APOL3	2.61795	-2.29083	2.06257e-34	down	2.78464	-4.3332	1.64327e-72	down	2.9964	-0.0429772	0.911216	insensitive
PGM2L1	6.09319	1.00807	2.14962e-34	up	5.60421	0.171993	0.096049	insensitive	5.76638	-0.0358387	0.820058	insensitive
COA7	6.66008	-0.827414	2.30902e-34	down	5.99612	-1.77812	4.61693e-93	down	6.28996	-0.882987	5.86642e-14	down
PTP4A3	2.037	-2.88182	2.39133e-34	down	0.610941	-4.05658	6.89664e-16	down	3.16726	-0.0414712	0.909057	insensitive
HSPH1	7.44776	0.700961	2.4323e-34	up	7.14485	-0.511398	7.75347e-12	down	8.56356	1.23264	6.05922e-54	up
RABGEF1	7.30652	0.786146	2.48513e-34	up	6.80938	0.10768	0.116632	insensitive	6.78755	-0.330266	0.00171213	down
ANXA5	6.02464	0.858467	2.79856e-34	up	5.15771	1.01675	3.06642e-25	up	5.18653	-0.0439081	0.812334	insensitive
KLHL24	6.36807	0.857304	2.82173e-34	up	7.33391	1.49485	4.93572e-135	up	6.10889	0.160303	0.223081	insensitive
RBBP5	7.02501	0.828399	2.87456e-34	up	6.39055	0.38858	7.68969e-08	up	6.83195	0.805672	3.09169e-16	up
ZKSCAN1	8.26138	0.664626	2.98167e-34	up	8.17506	0.362273	6.01854e-10	up	7.69084	-0.222232	0.0276866	down
RAB33B	6.47542	0.861156	3.13692e-34	up	6.36163	0.705573	9.27038e-24	up	6.23592	0.476525	2.57335e-05	up
UBE2S	5.67231	0.946348	3.64386e-34	up	5.27365	0.109901	0.232776	insensitive	5.02358	0.158394	0.357676	insensitive
SENP6	7.87273	-0.700627	4.05381e-34	down	7.65062	-0.830732	1.08177e-48	down	8.6355	0.323104	0.000115444	up
C14orf37	3.13418	1.89195	4.05392e-34	up	3.66376	1.96432	2.24642e-39	up	1.74154	0.0541718	0.929268	insensitive
MGAT3	1.38307	-4.51465	4.16733e-34	down	1.08854	-1.29021	0.000109443	down	1.62761	-1.12734	0.0431406	down
MYLK	2.5837	-2.48716	4.75792e-34	down	3.63884	-0.304862	0.0328009	down	3.6568	6.10774e-05	0.999788	insensitive
MOSPD2	4.75237	1.17525	5.03774e-34	up	5.02981	0.326398	0.0056595	up	4.45457	-0.112726	0.603618	insensitive
ALAD	4.0217	1.40329	5.09389e-34	up	4.76651	0.800394	5.38968e-15	up	2.75343	-0.179445	0.638768	insensitive
ZNF519	6.9502	0.772891	5.09517e-34	up	6.97502	0.362302	1.71822e-08	up	7.5839	1.19858	1.02509e-37	up
DOPEY1	6.02856	0.996104	5.18351e-34	up	6.94632	0.83177	1.0362e-39	up	6.1144	0.18094	0.155816	insensitive
DNAJB9	6.05205	0.905193	5.25943e-34	up	5.68308	0.0508439	0.571678	insensitive	7.25985	1.0644	1.34427e-28	up
BRD3	6.75569	0.816372	5.47349e-34	up	7.47132	0.419672	2.12383e-10	up	5.77805	-1.09874	6.76478e-18	down
NFKBIZ	5.77909	1.47892	5.83012e-34	up	5.09874	1.31979	5.87376e-41	up	5.84477	0.626087	3.31197e-06	up
ZFC3H1	8.2266	0.696601	6.1993e-34	up	8.24509	0.533743	1.1443e-21	up	8.50749	0.17329	0.0481835	up
FN3KRP	5.40489	0.972901	6.51696e-34	up	4.7792	0.518028	1.04948e-07	up	4.37315	-0.145893	0.498499	insensitive
GPR183	1.88541	-3.14508	6.63261e-34	down	3.74139	0.400715	0.0144473	up	4.63423	0.406956	0.0316932	up
STX3	6.03732	0.885048	6.80027e-34	up	5.70509	0.144768	0.0967044	insensitive	5.46635	0.0775464	0.629839	insensitive
MGEA5	8.50476	0.673431	6.82666e-34	up	8.79442	0.92473	1.34279e-57	up	8.38935	0.118757	0.209796	insensitive
GPR65	6.05397	-0.913045	7.08741e-34	down	5.71501	-1.12004	5.15482e-48	down	6.18517	0.165189	0.285437	insensitive
HIST1H1B	9.39926	0.952121	8.57007e-34	up	9.78549	0.24982	1.37417e-05	up	8.87791	0.0824604	0.460254	insensitive
RRM2B	6.81422	0.733709	9.19041e-34	up	6.64928	1.31979	2.92088e-80	up	6.55981	-0.206125	0.0717216	insensitive
PPCDC	4.02425	-1.44094	9.79569e-34	down	4.0575	0.238602	0.070726	insensitive	4.10058	-0.563128	0.00874228	down
QSER1	7.98519	-0.729244	1.09411e-33	down	8.40134	-0.347087	5.80767e-10	down	8.28127	-0.388047	7.02303e-06	down
ZNF440	5.51191	0.965217	1.17859e-33	up	5.52643	0.261061	0.00208825	up	5.08707	-0.0321175	0.866292	insensitive
GIMAP2	3.25063	-1.86245	1.18498e-33	down	4.42099	-1.45345	6.77149e-36	down	3.55948	-0.580514	0.0261327	down
RUNX1-IT1	5.19633	-1.13736	1.20784e-33	down	6.4558	-0.13771	0.110407	insensitive	5.77209	-0.699555	6.09576e-08	down
PROB1	4.04902	-1.32219	1.2236e-33	down	5.63789	-0.673337	6.4886e-17	down	5.30698	-1.16817	2.12801e-15	down
HLA-E	8.28427	0.738541	1.236e-33	up	7.15299	0.159227	0.0160267	up	7.53691	-0.439015	1.39261e-06	down
LINC00963	3.5206	-1.59248	1.36173e-33	down	2.63556	-1.38876	2.85965e-13	down	3.81554	0.478791	0.0373294	up
LOC646214	4.98883	1.08181	1.41983e-33	up	5.25441	1.29867	3.66288e-44	up	4.87384	0.27565	0.125126	insensitive
KBTBD8	7.69441	0.687315	1.57153e-33	up	6.64096	0.391115	1.03014e-08	up	7.68555	0.507821	3.13446e-07	up
FAM71F2	4.23878	1.66211	1.57564e-33	up	1.8988	0.286315	0.288905	insensitive	5.37251	2.33333	2.11732e-56	up
TMEM173	4.06427	-1.52867	1.63036e-33	down	4.1901	-0.561565	1.81127e-06	down	4.19044	-0.500765	0.0165395	down
KPNA5	5.13374	-1.00367	1.88025e-33	down	5.32011	-0.19961	0.0244414	down	5.65799	0.0310612	0.85686	insensitive
KCNQ5-IT1	5.241	-1.27622	2.07023e-33	down	4.92781	-0.383257	8.03057e-05	down	6.18587	-0.213115	0.0905262	insensitive
ESD	5.08115	-1.11203	2.09394e-33	down	5.37296	-0.327217	0.000116454	down	5.42155	-0.847589	6.75232e-09	down
TIGD3	2.39523	2.38432	2.10538e-33	up	1.9506	1.1002	1.58999e-06	up	1.79507	1.40016	0.00499805	up
ASF1A	6.71042	0.822875	2.24427e-33	up	7.01037	0.339321	3.52703e-07	up	7.01783	0.336329	0.00085852	up
MIAT	4.14512	-1.37747	2.48453e-33	down	4.27409	-0.0507613	0.753214	insensitive	5.19501	0.0428169	0.82671	insensitive
FDXR	2.56854	2.26304	2.58241e-33	up	1.74615	0.0179466	0.949401	insensitive	2.36397	1.86615	1.98826e-06	up
MIR3143	2.19831	2.72978	2.71448e-33	up	0.769094	0.691122	0.0553582	insensitive	1.71395	0.397397	0.469327	insensitive
FOXM1	5.72579	-0.871636	3.26564e-33	down	6.77146	-0.287109	1.57547e-05	down	5.77896	-0.359005	0.00695212	down
HIST1H2AI	7.60686	0.899665	3.31963e-33	up	7.87583	0.158616	0.0135882	up	7.18924	0.153749	0.218429	insensitive
ANKZF1	5.65106	0.944014	3.33841e-33	up	5.55666	0.778315	4.21331e-18	up	4.81475	-0.497301	0.00376743	down
COLGALT1	7.22496	-0.841149	3.49824e-33	down	6.67548	-0.987959	1.96529e-44	down	6.59542	-0.895345	1.98019e-17	down
TMBIM6	8.93053	0.673275	3.53239e-33	up	8.28718	0.528554	4.28806e-22	up	8.03614	-0.172026	0.0685022	insensitive
SLC39A8	7.10346	-0.769563	3.76811e-33	down	6.49861	-0.737455	6.04346e-29	down	7.9761	0.496124	2.1064e-08	up
SLC26A6	4.77853	1.15291	3.81553e-33	up	3.78948	0.955862	3.52643e-13	up	3.89868	0.092491	0.721769	insensitive
PCDH17	1.88683	3.46543	3.83413e-33	up	1.35989	2.55102	3.47118e-12	up	4.13536	5.67965	2.04791e-74	up
SH3BP5-AS1	5.38543	1.06495	3.8622e-33	up	5.43732	1.01864	3.8916e-28	up	5.44924	0.314851	0.0264661	up
HIST2H2AB	6.56509	1.06955	3.94458e-33	up	6.94399	0.226744	0.00131691	up	5.72736	0.519144	0.000111901	up
SH3TC1	2.17617	-2.60587	4.0069e-33	down	1.22433	-2.52867	6.03987e-12	down	3.31201	-1.4757	3.23592e-07	down
AGAP2	5.00176	-1.03214	4.0995e-33	down	4.88334	-0.138833	0.203848	insensitive	5.37321	-0.16573	0.305178	insensitive
CD79A	5.57503	-0.92152	4.40466e-33	down	5.23792	-0.516998	3.05349e-08	down	5.5941	-1.09472	3.14176e-16	down
PCDHGC4	5.23533	-1.04662	4.93194e-33	down	5.679	-0.0217048	0.859283	insensitive	5.45814	-1.03526	3.2164e-13	down
TRIM62	4.50037	1.21358	5.95245e-33	up	4.68117	0.774016	2.93531e-14	up	3.63321	0.236993	0.375613	insensitive
OAT	5.02438	1.09766	6.07627e-33	up	3.74897	-0.0514829	0.725388	insensitive	3.01091	0.770629	0.0103465	up
ATP6AP2	4.70273	1.12992	6.31637e-33	up	4.74421	0.560374	1.94182e-08	up	4.15845	-1.46483	2.32119e-11	down
XPO1	8.95377	-0.695476	6.44071e-33	down	9.28611	-0.293147	3.14524e-08	down	9.03719	-0.277909	0.000921515	down
G3BP1	8.82967	0.61141	7.38996e-33	up	8.50477	0.181394	0.00254551	up	8.5003	0.188298	0.0295458	up
PCYOX1	6.20245	0.870479	7.85116e-33	up	6.40384	1.05569	6.14618e-39	up	6.35216	0.833577	2.56061e-14	up
HINFP	4.47732	1.16931	7.87005e-33	up	4.88432	0.240748	0.0142326	up	4.19714	0.667146	0.00075388	up
NSRP1	6.20111	-0.814652	7.91933e-33	down	6.19521	-0.537542	1.7821e-12	down	6.63504	-0.0336963	0.79727	insensitive
LINC00641	7.26913	0.798496	8.16402e-33	up	6.74545	0.603005	1.20076e-16	up	8.86549	2.0919	1.43913e-122	up
GCLC	6.59998	0.781618	8.17389e-33	up	6.11325	0.417143	6.56216e-08	up	5.72472	0.208687	0.144867	insensitive
RECQL4	6.01485	0.870047	8.22681e-33	up	5.57442	-0.250443	0.0142769	down	5.93828	-0.761341	6.02046e-10	down
DESI2	7.28946	0.986624	8.2567e-33	up	7.68199	0.844292	4.62299e-40	up	6.289	-0.739655	4.99884e-10	down
ALDH9A1	6.52538	0.75347	8.76741e-33	up	6.08982	0.188208	0.0123101	up	5.96013	0.243714	0.0549004	insensitive
SMYD5	4.78016	-1.12611	8.84249e-33	down	4.77521	-0.487883	3.48535e-07	down	4.74103	-0.34944	0.0518617	insensitive
PBX2	4.96629	-1.09167	9.70288e-33	down	5.31979	-0.175581	0.0573137	insensitive	5.39465	-0.651544	6.82702e-06	down
RBSN	4.55263	-1.21147	1.00712e-32	down	5.35884	0.422201	9.04892e-07	up	4.56714	-0.201276	0.30622	insensitive
SLC7A1	9.03785	-0.91988	1.02277e-32	down	8.79067	-1.13761	1.18194e-67	down	8.99387	-0.771415	3.02558e-20	down
LILRA1	1.97621	-3.1159	1.12439e-32	down	0.855495	-3.16996	2.76908e-14	down	2.86829	-0.335551	0.346231	insensitive
DIS3	8.5118	0.646382	1.17091e-32	up	7.74726	-0.0266785	0.695843	insensitive	9.11795	0.694458	1.95785e-19	up
MSN	8.3126	-0.741507	1.21235e-32	down	7.88186	-0.443417	7.98739e-14	down	7.63296	-0.85963	2.06115e-21	down
DSC2	1.98147	-2.87299	1.33019e-32	down	2.32385	-1.76148	3.95322e-17	down	2.32465	-0.301411	0.492327	insensitive
SNORA61	4.36766	1.18574	1.3366e-32	up	3.02264	0.0986842	0.634663	insensitive	3.4937	0.16059	0.577812	insensitive
HIST1H1C	9.30486	0.90072	1.41347e-32	up	9.60434	0.256951	6.06789e-06	up	8.8026	0.107019	0.297821	insensitive
CARM1	5.49974	-1.1486	1.46927e-32	down	5.41556	-0.711699	8.95257e-16	down	4.78958	-0.849551	4.41644e-07	down
RBBP6	9.01579	0.612825	1.51407e-32	up	8.29838	0.118893	0.0584473	insensitive	9.23102	0.498889	3.27981e-11	up
EIF1	9.4318	0.709916	1.55456e-32	up	8.57985	-0.0410934	0.506924	insensitive	8.88072	-0.727009	5.24189e-20	down
FAM76A	4.68081	1.21419	1.55757e-32	up	4.95429	0.921586	1.51756e-22	up	3.73289	-0.348674	0.160059	insensitive
SLC35F5	6.84508	0.756456	1.6191e-32	up	6.46311	0.58652	4.11436e-14	up	6.87636	0.305012	0.00290314	up
ZNF335	6.23893	-0.848303	1.64021e-32	down	6.03522	-0.0355077	0.675226	insensitive	6.07368	-0.450625	0.000183508	down
MRI1	5.3809	0.986837	1.68674e-32	up	5.36346	0.535766	2.37958e-09	up	4.46022	0.0462662	0.841111	insensitive
ANGPTL2	4.02518	-1.3017	1.79208e-32	down	3.33708	-0.507036	0.000744974	down	3.89673	-0.110164	0.672046	insensitive
TMEM44	4.48016	-1.1982	1.9793e-32	down	4.7042	-0.545293	6.58246e-07	down	5.43852	-0.423587	0.0032973	down
ZMYND8	8.46051	-0.770814	2.12661e-32	down	8.7946	-0.60624	1.10538e-31	down	8.39012	-0.512966	1.42959e-09	down
SERPINE1	2.6216	2.22058	2.29452e-32	up	0.417947	1.00994	0.0415431	up	4.1237	2.9478	5.70931e-40	up
WIZ	5.75013	-0.859565	2.35897e-32	down	5.75546	-0.610293	4.42456e-13	down	5.73245	-0.599521	3.79362e-05	down
TEX14	1.59847	3.88602	2.37177e-32	up	NA	NA	NA	NA	1.41308	0.783349	0.192428	insensitive
CAT	4.43869	1.23426	2.37572e-32	up	4.88182	0.800501	1.13778e-16	up	3.83361	0.542543	0.0166367	up
SIRT2	2.98013	1.86653	2.48624e-32	up	2.75905	0.888629	1.09405e-06	up	2.76821	0.498844	0.158963	insensitive
HIST1H3D	7.8393	0.924386	2.59309e-32	up	8.27071	0.11217	0.063083	insensitive	7.21974	-0.0644054	0.623045	insensitive
STXBP1	4.31987	1.24176	2.64386e-32	up	4.57323	1.35952	2.8031e-35	up	3.71912	-0.146142	0.582853	insensitive
TRAK2	5.80312	1.06978	3.2288e-32	up	6.43368	0.625353	2.10082e-21	up	5.31579	-0.0443127	0.815588	insensitive
FANCF	6.04849	-0.879355	3.37739e-32	down	6.57867	-0.348544	3.52449e-07	down	5.48969	-1.76754	1.46881e-30	down
FSCN1	6.13161	0.940073	3.4263e-32	up	4.87503	-0.240792	0.0148908	down	5.43493	0.589716	2.85474e-05	up
TOPBP1	8.53305	-0.667445	3.45676e-32	down	8.28638	-0.311498	5.67695e-09	down	8.64204	-0.418197	1.72964e-07	down
MYO7A	1.80755	-3.28344	3.45676e-32	down	0.377789	-2.72764	4.12311e-09	down	1.63051	-0.126986	0.843964	insensitive
AHCY	6.4829	0.755981	3.67913e-32	up	5.72941	-0.687912	1.49855e-17	down	5.60146	-0.106617	0.485235	insensitive
MTHFD1	6.39418	-0.839155	3.97051e-32	down	6.8364	-0.865189	2.85397e-42	down	6.3881	0.143356	0.236475	insensitive
SLC17A9	5.69248	-0.912477	4.42855e-32	down	4.96436	-1.64836	1.43062e-50	down	5.55028	-1.11353	1.31062e-15	down
PCDH10	1.83616	3.40734	4.47068e-32	up	1.35941	1.56329	2.48137e-07	up	4.39463	6.1991	5.81189e-86	up
HLA-DPB1	3.78921	-1.41461	4.56367e-32	down	3.2455	-3.79065	4.828e-86	down	5.33119	1.04643	1.46015e-11	up
SOCS1	3.35406	1.82802	4.8924e-32	up	2.27334	2.91091	8.47469e-34	up	3.1613	1.41995	5.31524e-07	up
FRAT1	4.4345	1.26549	5.0987e-32	up	5.08576	0.0848913	0.422078	insensitive	4.00865	0.718362	0.000711224	up
PHKG2	5.00438	1.03299	5.83849e-32	up	4.68533	-0.115742	0.29904	insensitive	5.64934	1.05207	1.19902e-15	up
SLC1A5	8.54168	0.7006	6.54489e-32	up	7.77487	-0.719696	1.32051e-32	down	8.19747	-0.0511034	0.610035	insensitive
CDK2AP1	4.3634	-1.332	6.87892e-32	down	4.35382	-2.23949	1.83009e-72	down	4.2709	-0.787327	0.000108351	down
FAM111B	8.85839	0.623351	7.09669e-32	up	8.32787	-0.103355	0.0805086	insensitive	8.41153	-0.213147	0.0345753	down
LOC374443	5.2877	-1.00251	7.33561e-32	down	5.92534	1.04592	1.58346e-45	up	5.13258	-0.376777	0.0204511	down
ZNF552	4.1942	1.21861	7.39006e-32	up	5.13333	0.278529	0.00685862	up	5.13789	0.933725	2.73383e-10	up
B4GALT2	4.21374	-1.23688	7.43464e-32	down	4.13463	-2.00502	1.24433e-52	down	3.99678	-1.37746	3.13692e-09	down
MED12	5.6747	-0.989569	7.43549e-32	down	5.92899	-0.158446	0.0932306	insensitive	5.81788	-0.803129	2.23841e-09	down
RAP1B	5.90578	0.821501	7.50289e-32	up	5.43027	0.419347	1.2665e-06	up	5.35976	0.120375	0.460307	insensitive
RFX5	6.54633	-0.7357	7.78639e-32	down	6.8351	-0.183409	0.0329998	down	6.66743	0.23775	0.0279864	up
NAA25	7.62169	-0.756106	8.36308e-32	down	7.84713	-0.646265	8.36458e-32	down	8.01912	-0.15094	0.113488	insensitive
ZNF564	6.43091	0.757578	8.51807e-32	up	6.35736	0.297016	0.000186551	up	5.97062	-0.647709	1.63047e-07	down
HDGF	6.99755	-0.78271	9.01134e-32	down	7.51538	-0.544978	3.27747e-15	down	7.03295	-1.07504	1.80786e-28	down
ACVR2A	5.55143	0.940229	9.50062e-32	up	6.29618	1.34746	6.83602e-81	up	6.37151	0.924099	1.82399e-17	up
EPT1	8.59106	0.616674	1.05496e-31	up	7.92683	-0.0355027	0.607377	insensitive	8.12889	-0.504123	4.78877e-09	down
NAGPA	2.40478	-2.59833	1.07659e-31	down	2.30166	-3.29556	6.44313e-40	down	2.50439	-2.28433	1.1973e-07	down
TMEM165	5.93031	0.85106	1.20547e-31	up	6.14261	0.284279	0.000107406	up	6.39464	0.553804	2.86922e-07	up
GCDH	4.56399	1.47169	1.25508e-31	up	4.05057	0.656035	2.63756e-08	up	3.74436	0.529305	0.0238652	up
OTUD1	6.71379	0.849164	1.29731e-31	up	7.29612	0.433776	9.16782e-12	up	6.61043	-1.32455	4.50053e-34	down
ETV5	5.69537	1.01687	1.30343e-31	up	5.9319	0.688592	1.48717e-18	up	5.52791	-0.105231	0.498891	insensitive
PRKACA	4.57589	1.25307	1.31849e-31	up	4.69943	0.655871	7.12032e-11	up	3.41313	0.0417579	0.897307	insensitive
EXD2	2.65857	-2.10771	1.39835e-31	down	3.07633	-0.952646	2.64511e-08	down	2.93086	0.512004	0.114397	insensitive
PABPC1	10.1075	0.625294	1.42112e-31	up	9.21766	-0.19951	0.00196754	down	10.0746	0.393612	6.15809e-08	up
DCLRE1C	7.35761	-0.693132	1.58461e-31	down	8.12834	-0.0962807	0.126653	insensitive	8.24419	-0.0736157	0.434535	insensitive
CENPN	7.65996	0.720844	1.64746e-31	up	6.98326	0.380419	1.5968e-09	up	7.04773	0.082455	0.477272	insensitive
IRF2BPL	6.13164	-0.867877	1.72127e-31	down	5.31127	0.209462	0.0189849	up	5.62719	-0.0791083	0.628527	insensitive
MINPP1	4.55028	1.25116	1.72237e-31	up	5.60939	0.609243	2.02558e-13	up	3.66123	-0.573363	0.0222531	down
MARCKSL1	7.7249	0.773619	1.80161e-31	up	6.72911	0.0174687	0.835896	insensitive	6.99287	-0.158636	0.156913	insensitive
RELL1	6.81724	0.759332	1.89507e-31	up	6.38318	0.897029	4.5037e-35	up	6.33646	-0.665619	4.94134e-09	down
SERPINB1	4.98351	1.00116	1.93556e-31	up	4.25023	0.675306	2.09518e-09	up	4.26188	-0.0399205	0.868057	insensitive
RNF19A	7.26097	0.787939	2.00346e-31	up	7.49232	0.812018	1.1849e-38	up	7.03502	-0.394533	8.55094e-05	down
CASKIN2	2.98759	-1.85226	2.02008e-31	down	3.9317	-1.59966	2.97205e-32	down	4.64356	-0.55421	0.00220424	down
AMD1	9.07211	0.625896	2.09611e-31	up	8.66116	-0.122336	0.076418	insensitive	9.07052	0.370303	8.17257e-06	up
KLF9	7.61104	-0.669276	2.19759e-31	down	6.94491	-0.451151	3.21404e-13	down	7.58039	-0.280753	0.00262095	down
RASGRP1	5.48469	-0.928932	2.30836e-31	down	6.15813	-0.968444	1.4749e-33	down	7.05958	0.511446	1.15106e-07	up
HMHA1	6.57929	-0.794661	2.63789e-31	down	6.90735	-0.337184	1.15679e-07	down	6.60087	-1.1129	5.95688e-26	down
SSH1	6.57779	-0.741904	2.89474e-31	down	6.63106	0.478553	1.38312e-10	up	6.06425	-0.448793	0.000222725	down
LZTS2	3.18533	-1.71773	3.26304e-31	down	3.86903	-1.38326	4.6045e-25	down	3.48277	-0.382572	0.169866	insensitive
KCNN4	3.27405	-1.64273	3.35846e-31	down	2.67149	-3.90767	1.97443e-53	down	2.86485	-0.744991	0.0259003	down
DDX6	9.01855	-0.646805	3.82578e-31	down	9.24069	-0.0396694	0.492353	insensitive	9.00619	-0.894975	8.52009e-31	down
IKBKB	5.96192	-0.897806	3.84419e-31	down	6.34894	-0.0456949	0.569187	insensitive	6.59659	0.0434633	0.742415	insensitive
SLC41A1	6.41784	0.755205	5.0632e-31	up	5.85471	-0.439796	5.09923e-07	down	5.9991	0.586066	1.27097e-06	up
MED29	6.42023	0.848294	5.19867e-31	up	5.62098	-0.11113	0.205776	insensitive	5.68101	0.905213	3.14309e-12	up
WDR43	8.94017	-0.593814	5.42163e-31	down	8.40711	-0.76226	5.50638e-36	down	8.73864	-0.790981	1.1221e-23	down
IFI16	6.76177	-0.749105	6.09785e-31	down	7.48886	-0.516072	4.43533e-17	down	7.12531	-0.234873	0.0200578	down
FAM162A	3.58768	1.53216	7.35115e-31	up	2.6859	0.157166	0.461043	insensitive	3.80182	1.40985	3.45199e-10	up
PSMD9	4.76956	1.04551	7.76213e-31	up	4.0892	0.352886	0.00255034	up	4.47862	0.487065	0.00789558	up
PKD1	6.6129	0.869933	8.14482e-31	up	6.42928	0.768123	3.74843e-18	up	5.83879	-1.1371	4.54879e-19	down
LOC100506124	3.86574	1.32742	8.67548e-31	up	3.71574	1.15962	4.08626e-18	up	4.38985	1.76836	2.91164e-21	up
GSTP1	5.97556	0.89869	8.77964e-31	up	4.90887	-0.328544	0.00125487	down	4.98646	0.187406	0.283938	insensitive
UBR3	7.25942	0.690289	8.93208e-31	up	7.78244	1.03359	3.20496e-71	up	7.27077	0.0699619	0.527121	insensitive
CTNNB1	9.08603	0.601482	9.43192e-31	up	8.6607	0.621789	1.20117e-32	up	8.41558	-0.452211	9.68732e-08	down
ZNF124	7.17415	0.754415	9.77936e-31	up	7.16106	0.566665	2.5115e-15	up	7.22737	0.00998168	0.935042	insensitive
BHLHE40	4.46662	-1.26952	9.85418e-31	down	2.64891	0.0677849	0.830675	insensitive	5.32601	-1.87641	1.26551e-33	down
XAF1	6.21979	-1.20394	1.03711e-30	down	5.8364	-2.31284	4.8833e-146	down	6.03925	-0.370798	0.00323707	down
SLC2A3	8.43255	0.765277	1.06297e-30	up	7.11574	0.0192866	0.795885	insensitive	8.38384	0.415341	6.48738e-07	up
TRAF5	4.54776	-1.0715	1.07647e-30	down	3.27558	-1.76183	4.8313e-29	down	4.40944	-0.452178	0.0203031	down
C19orf48	8.001	0.717129	1.15433e-30	up	7.19294	-0.414721	3.65226e-12	down	7.5131	-0.138275	0.18084	insensitive
CKS2	6.76203	0.738446	1.20356e-30	up	6.59992	0.300813	9.90988e-05	up	6.64233	0.533755	3.58403e-06	up
SLC8A3	3.6619	-1.58914	1.23991e-30	down	3.62434	0.212573	0.161537	insensitive	4.42848	-0.339998	0.089513	insensitive
SAP25	3.49132	1.91061	1.30283e-30	up	2.7901	0.957132	1.33552e-06	up	3.11908	0.919995	0.00121371	up
NREP	6.13222	-0.821349	1.31891e-30	down	6.2392	0.155778	0.0362289	up	5.94211	0.543335	9.2364e-06	up
HTATSF1P2	5.02291	-1.06579	1.36787e-30	down	4.93004	0.201404	0.0468306	up	5.07068	-1.04384	3.52482e-11	down
TK2	3.66547	-1.78485	1.38864e-30	down	4.24419	-0.200171	0.103676	insensitive	4.42899	-0.262555	0.19713	insensitive
ZNF32	3.5212	-1.68712	1.66906e-30	down	4.28367	-1.31276	8.73598e-26	down	3.48784	-1.22625	3.25081e-06	down
LIN9	5.50531	-0.871432	1.68979e-30	down	5.95726	-0.812197	8.67728e-25	down	6.00741	-0.147868	0.286683	insensitive
NASP	9.09784	0.76262	1.75513e-30	up	8.20117	0.211402	0.000878985	up	8.83942	0.493921	4.32163e-10	up
LRWD1	4.82434	1.03485	1.83775e-30	up	3.99236	0.289956	0.0177551	up	4.37723	-0.282026	0.170035	insensitive
SMIM3	2.98085	-1.88032	1.84362e-30	down	3.51928	1.39024	1.15265e-20	up	3.7794	-1.84987	2.76941e-13	down
GPSM3	3.47507	-1.5662	1.87692e-30	down	3.72412	-0.633701	6.22875e-07	down	3.49772	-0.629433	0.0190043	down
ADAT2	6.20033	-0.919316	1.89554e-30	down	5.41175	-1.84875	3.56827e-95	down	6.77255	0.354476	0.000526241	up
LCK	3.62567	-1.47853	2.05602e-30	down	3.74747	-2.73288	5.63088e-77	down	4.49545	-0.706853	0.000142113	down
LOC100130992	1.18727	-4.5513	2.0915e-30	down	2.08938	-2.45781	4.00944e-23	down	2.55773	0.710627	0.0519793	insensitive
PIGC	4.38773	-1.16134	2.13157e-30	down	4.90405	-0.691578	4.01618e-12	down	4.10365	-1.27481	2.00918e-08	down
HIST1H3H	7.63255	0.96075	2.18062e-30	up	8.12361	0.15977	0.00670618	up	6.87406	-0.0247712	0.869834	insensitive
NEAT1	10.7026	0.717995	2.33187e-30	up	10.2428	1.18693	2.91189e-64	up	11.0121	0.485261	5.60038e-10	up
HIST1H2AM	7.91224	0.846889	2.68028e-30	up	8.1609	-0.00291294	0.969402	insensitive	7.37642	-0.0425098	0.731931	insensitive
POMK	5.64683	-0.962387	3.04605e-30	down	5.45207	-0.445704	1.3097e-07	down	5.08617	-0.692685	8.28709e-06	down
HSP90AB1	10.2843	0.628552	3.04605e-30	up	9.2668	-0.720256	1.50966e-40	down	9.61229	-0.516739	1.01584e-11	down
UBE2J1	7.0504	-0.689077	3.07844e-30	down	7.16514	-0.532741	9.77338e-19	down	7.33429	-0.797755	7.07159e-18	down
CYTH2	6.76753	0.78829	3.20956e-30	up	6.34502	0.327331	4.51232e-06	up	6.43274	-0.0846602	0.517822	insensitive
IFNLR1	2.28919	-2.35045	3.67356e-30	down	3.19433	-0.426589	0.00972253	down	3.88099	-0.953081	2.85055e-05	down
L3MBTL2	4.45033	-1.19667	3.89738e-30	down	4.52728	-1.24899	3.15977e-27	down	4.67595	-0.450784	0.0120521	down
KPNA2	8.626	0.652161	4.26812e-30	up	8.7395	0.322843	4.58639e-07	up	7.76586	-0.522844	5.66329e-09	down
SASS6	5.60396	-0.848474	4.29204e-30	down	6.1646	-0.747836	1.2828e-23	down	6.46767	0.0513266	0.700005	insensitive
CCS	3.01969	1.81784	4.39888e-30	up	2.79218	0.72311	4.89836e-05	up	2.93541	1.74092	1.33175e-07	up
DENND1C	3.29372	-1.64393	4.61788e-30	down	2.56179	-3.21076	7.59439e-46	down	3.65519	-0.570139	0.0265048	down
RGL2	4.36054	-1.19942	5.17529e-30	down	4.4515	-0.533681	5.31394e-07	down	5.20082	-0.280384	0.0831098	insensitive
USP30	3.64354	-1.42771	5.2236e-30	down	4.49785	-0.33845	0.00133889	down	4.09737	0.265895	0.24303	insensitive
CRYBG3	7.20964	0.747439	5.3444e-30	up	7.64286	0.466571	1.07683e-14	up	7.18741	-0.237427	0.0221429	down
RPRD1B	6.78658	-0.707473	5.43328e-30	down	6.76573	-0.305841	6.62599e-06	down	6.66289	-0.513151	1.08645e-06	down
ST6GALNAC4	5.03331	-1.08475	5.59654e-30	down	4.31994	-0.675052	1.92454e-08	down	5.33621	-1.26729	7.1803e-18	down
KDSR	6.89947	0.771928	5.60573e-30	up	6.30702	0.245773	0.00059503	up	6.04094	0.209008	0.0964353	insensitive
C17orf59	3.56598	1.66991	5.65632e-30	up	4.06303	0.345577	0.00401482	up	2.52025	-0.989546	0.0144521	down
AADAT	4.23629	-1.26296	5.71394e-30	down	3.98218	-1.67365	1.38281e-38	down	4.44667	-0.246586	0.22696	insensitive
TPI1	7.44782	0.767467	5.83287e-30	up	6.46473	-0.249487	0.000211604	down	7.08245	0.49812	2.00917e-07	up
ZBTB26	5.13199	-1.00142	5.91565e-30	down	5.54543	-0.0473124	0.598391	insensitive	4.81015	-1.36193	4.43395e-15	down
C12orf77	3.53156	-1.55337	5.93222e-30	down	4.67938	-1.60112	1.12086e-50	down	2.90853	-2.19645	9.30764e-10	down
OAS3	3.47267	-1.47318	6.52558e-30	down	3.55014	-2.36854	5.96841e-55	down	3.92062	-0.0809476	0.765611	insensitive
ZDHHC16	5.03027	0.971625	7.10296e-30	up	5.61158	0.369808	1.01564e-05	up	5.20573	0.33252	0.0322792	up
MYB	6.05666	-0.811946	8.02466e-30	down	8.54396	0.136512	0.016938	up	6.4015	-0.272577	0.017445	down
ZNF697	5.8615	0.901356	9.19338e-30	up	5.58541	0.649301	3.63307e-15	up	5.23599	-0.680733	5.41653e-06	down
SNX1	7.41416	0.660245	9.2979e-30	up	7.37152	0.663624	4.04353e-27	up	6.96063	-0.200803	0.0687184	insensitive
PDHB	6.11599	0.81454	1.00094e-29	up	6.00041	0.175492	0.0251779	up	5.63353	-0.513968	0.000150022	down
LINC00689	1.18602	-4.54945	1.00406e-29	down	1.7219	-3.04794	3.16995e-25	down	3.8182	-0.325017	0.198228	insensitive
IPO5	7.64964	-0.665228	1.01314e-29	down	7.36436	-0.866617	1.18822e-40	down	7.95186	-0.361809	6.96327e-05	down
GM2A	5.37583	0.9711	1.01912e-29	up	4.76522	-0.202773	0.17092	insensitive	4.97217	0.516141	0.00195669	up
PPAPDC2	4.19315	-1.1999	1.02824e-29	down	5.31247	-0.426133	5.27597e-07	down	4.34818	-0.588234	0.00253915	down
OSM	2.9353	-1.91389	1.03087e-29	down	1.15815	-2.8501	7.77154e-16	down	2.91161	-1.2054	0.000254727	down
IBTK	6.13432	-0.803842	1.03503e-29	down	6.84663	-0.478028	3.49248e-13	down	6.55261	-0.242594	0.0419534	down
CASP9	4.15524	1.2715	1.09668e-29	up	3.83176	0.851219	9.48734e-10	up	3.79581	0.354569	0.142106	insensitive
RPL3	7.95971	0.70124	1.09852e-29	up	7.07906	-0.46199	4.35856e-11	down	7.5403	-0.0582147	0.585794	insensitive
TMEM229B	2.71737	-2.02086	1.13572e-29	down	2.86684	-2.54087	2.77922e-40	down	3.11414	0.107087	0.757657	insensitive
TOR1AIP2	8.21345	0.6148	1.20334e-29	up	8.16224	0.587081	7.33551e-22	up	7.84826	0.625026	3.71097e-13	up
SOS2	6.30171	0.753109	1.26255e-29	up	6.93499	0.781923	3.75669e-35	up	6.37681	0.0198469	0.889025	insensitive
SLC25A40	5.87768	0.849374	1.3059e-29	up	6.43806	0.304168	8.53437e-06	up	5.70822	-0.514259	0.000176507	down
PGM2	6.72175	0.70764	1.33067e-29	up	7.02602	-0.281737	1.00073e-05	down	6.73308	-0.414119	0.000108791	down
EXOC8	7.26739	0.702251	1.43385e-29	up	7.35817	0.402352	1.50975e-10	up	6.92962	-0.408398	6.47916e-05	down
PGBD2	5.47604	1.06551	1.48331e-29	up	5.80664	0.739214	1.10731e-18	up	4.68418	-0.491977	0.00843683	down
CCDC134	4.73686	1.00873	1.71058e-29	up	4.26845	0.172121	0.155687	insensitive	4.15472	0.508257	0.0149536	up
ZBTB7B	3.26553	-1.82528	1.75566e-29	down	3.65285	-1.55953	9.65148e-30	down	3.0896	-1.1552	0.000148463	down
SLC7A3	3.33229	1.63765	1.82901e-29	up	2.83765	0.798454	2.92166e-06	up	2.88176	0.301275	0.378867	insensitive
TYW5	5.92502	0.860367	1.94566e-29	up	6.00666	0.318168	3.04396e-05	up	6.54538	0.44786	5.48234e-05	up
APMAP	6.04522	0.796084	2.03208e-29	up	5.70641	0.230399	0.00518679	up	5.65248	-0.0877664	0.582725	insensitive
ZNF14	5.21552	1.03577	2.11309e-29	up	5.07645	0.349534	0.000427452	up	5.03488	-0.173557	0.3389	insensitive
MLX	5.80289	-0.893955	2.1291e-29	down	6.2724	-0.662804	1.493e-14	down	5.85982	-0.908396	1.9662e-13	down
GTSE1	6.55466	-0.754022	2.16099e-29	down	6.62243	-0.195668	0.00295048	down	6.41323	-0.439903	0.000197889	down
TRPM2	5.66631	-0.928002	2.23175e-29	down	5.32599	-4.20464	2.93322e-293	down	6.13453	-0.682046	2.58042e-08	down
ZNF384	6.80316	-0.73352	2.26431e-29	down	6.67989	-0.380241	1.34342e-08	down	6.32781	-1.27111	1.86946e-29	down
ZNF692	3.47745	-1.56808	2.50096e-29	down	4.51191	-0.968422	8.33e-19	down	4.63835	0.436091	0.0162472	up
BCL6	5.14287	0.99747	2.61251e-29	up	6.00283	0.415617	8.65718e-07	up	6.10536	1.80745	3.28298e-50	up
WWC3	5.82006	-1.01451	2.67087e-29	down	5.88672	-0.839666	3.26116e-28	down	5.90041	-0.173816	0.208911	insensitive
SNHG5	7.23492	0.757801	2.79492e-29	up	6.29233	-0.138779	0.0769555	insensitive	7.31955	0.037581	0.765621	insensitive
USP31	5.73734	-0.978511	2.81532e-29	down	6.78694	-0.138761	0.0434263	down	6.42909	0.0175902	0.901709	insensitive
PRKRA	6.65567	0.71314	2.88329e-29	up	6.23438	0.580994	6.55166e-17	up	6.14494	-0.326779	0.00698428	down
SMIM4	3.81499	1.64626	3.35506e-29	up	2.39941	-0.0756809	0.751484	insensitive	3.25533	0.820704	0.00282635	up
C19orf54	4.48015	-1.11061	3.36157e-29	down	4.28716	-0.88699	8.7004e-16	down	4.20989	0.266789	0.218848	insensitive
ST3GAL4	3.56509	-1.50627	3.3968e-29	down	4.01082	-1.09539	1.63977e-20	down	3.33936	-1.2499	1.07979e-05	down
TTI1	6.32492	-0.745169	3.58735e-29	down	6.96333	-0.233416	0.000827255	down	6.1737	-0.571007	1.76738e-06	down
ZNF343	4.12256	-1.25517	3.79294e-29	down	5.66903	-1.10835	1.39518e-40	down	4.17957	-0.622501	0.00352816	down
NGLY1	6.20187	0.75969	3.91385e-29	up	5.88081	0.612279	5.97223e-15	up	5.72911	-0.133092	0.356017	insensitive
PPM1M	2.87309	-1.90664	3.91696e-29	down	3.1685	-0.90432	4.80877e-08	down	5.40465	1.20218	1.85596e-18	up
CD180	1.37636	-3.76518	4.3182e-29	down	2.56793	-5.91082	1.66838e-64	down	1.27147	-1.15329	0.0907607	insensitive
TLR6	3.79628	-1.45445	4.76685e-29	down	4.62712	-2.69096	2.96255e-120	down	3.86813	0.125576	0.628341	insensitive
ZNF654	7.19662	0.767629	4.81002e-29	up	7.43416	0.687352	1.73656e-31	up	6.9604	-0.270043	0.0174455	down
MAGED1	5.51709	0.883938	4.81995e-29	up	5.64579	0.303956	0.000253127	up	4.95192	0.82984	1.59728e-07	up
VNN2	1.83298	-2.87827	4.90081e-29	down	2.21163	-3.12786	2.33442e-33	down	2.37808	0.24653	0.572928	insensitive
GPT2	5.7211	-0.869327	5.17179e-29	down	5.78481	-1.67076	4.10938e-80	down	5.7777	-0.86791	3.16265e-10	down
SLC38A7	3.73207	-1.41278	5.29339e-29	down	3.70779	-1.69927	6.34245e-29	down	3.38625	-0.170609	0.570568	insensitive
AKAP10	6.09044	-0.7615	5.61122e-29	down	6.98789	-0.181761	0.00602999	down	6.53785	-0.250855	0.0232843	down
TIGAR	6.57415	0.774947	6.07684e-29	up	5.50216	0.048978	0.617298	insensitive	6.49253	0.321262	0.00428864	up
RNASEL	3.84255	-1.37991	6.30955e-29	down	5.42562	-0.113266	0.189208	insensitive	3.94139	-0.583934	0.0104967	down
SNX18	6.36043	0.742065	6.74801e-29	up	6.69074	0.0443315	0.594713	insensitive	5.72418	0.358765	0.00630579	up
POGK	7.61437	-0.626555	7.13642e-29	down	7.85333	-0.248168	4.79614e-05	down	7.26245	-0.936152	1.20897e-23	down
ZNF268	6.84857	-0.689289	7.33767e-29	down	7.0646	-0.457471	7.36441e-13	down	7.14226	-0.570329	2.86388e-08	down
TRIM22	4.22016	-1.22647	7.98792e-29	down	4.33439	-1.62246	4.42019e-43	down	4.8751	0.677526	2.16794e-05	up
HES1	2.39833	-2.22258	8.23545e-29	down	NA	NA	NA	NA	2.56356	-3.29524	2.47615e-12	down
CYP27B1	4.8813	1.08006	8.339e-29	up	2.851	-0.352421	0.0711419	insensitive	4.52192	0.517417	0.00669417	up
ZNF710	4.8822	-1.14346	8.67277e-29	down	6.08094	-0.144986	0.0639439	insensitive	5.30011	-0.233736	0.136645	insensitive
ARL6IP6	5.82506	0.861879	8.81987e-29	up	5.72885	0.466151	1.15513e-09	up	5.27875	0.145406	0.373853	insensitive
POLB	4.80854	1.08146	8.96529e-29	up	4.38284	0.856624	3.82632e-15	up	4.53293	0.484536	0.00743111	up
XBP1	7.92292	-0.652447	8.96823e-29	down	8.31465	-0.655987	2.6527e-32	down	8.19962	-1.66566	5.67559e-83	down
KLF10	10.0452	0.680704	9.37116e-29	up	6.74001	0.553196	5.76593e-06	up	9.00931	-1.6541	1.54671e-91	down
SCPEP1	4.39129	1.19922	9.69112e-29	up	4.81937	0.270324	0.0119674	up	3.98146	0.102457	0.686328	insensitive
RBM8A	7.09687	0.711663	1.05537e-28	up	6.41902	0.194523	0.00655975	up	6.80772	0.2483	0.0189587	up
LOC100507642	1.29261	-3.99701	1.09648e-28	down	1.99925	-4.20052	3.19732e-41	down	1.27117	0.00904144	0.990541	insensitive
MORC3	7.24385	0.64669	1.12508e-28	up	7.32777	0.88366	2.32807e-50	up	6.81085	-0.614957	1.06536e-09	down
KLHL25	4.75164	1.02216	1.14117e-28	up	4.76518	0.285165	0.00641321	up	4.20252	0.237954	0.263942	insensitive
PRDM15	5.54722	-0.880789	1.17212e-28	down	6.03411	-0.177706	0.026479	down	5.3558	-0.650932	6.38186e-06	down
API5	7.16276	0.647972	1.18399e-28	up	7.23515	0.462355	2.98546e-12	up	7.06773	-0.00654968	0.95914	insensitive
CSDE1	8.9588	-0.585287	1.29779e-28	down	8.58385	-0.0811916	0.173125	insensitive	8.75385	-0.612328	5.39814e-15	down
PLCH2	1.01701	-5.58031	1.30204e-28	down	1.7976	0.481969	0.0975923	insensitive	3.28237	0.867948	0.00223845	up
PLCB3	5.2199	1.04061	1.33992e-28	up	4.71831	0.0573867	0.676187	insensitive	5.17776	-0.166715	0.322944	insensitive
CASD1	5.27957	-0.889079	1.35958e-28	down	5.6141	-0.315364	0.000122449	down	6.02657	0.0745587	0.597353	insensitive
PAXIP1	6.57261	-0.744534	1.4062e-28	down	7.02141	-0.282328	6.09632e-06	down	6.77652	-0.342278	0.00147973	down
SNAPC1	4.84235	1.08524	1.41139e-28	up	4.81912	-0.0134766	0.914208	insensitive	4.53291	0.535062	0.00328799	up
MFSD1	4.77828	-1.04062	1.6467e-28	down	4.69264	-0.981432	1.51479e-21	down	4.76702	-0.405137	0.0216115	down
CLDND1	6.48945	0.778331	1.68878e-28	up	6.3202	0.611937	1.14361e-14	up	6.52156	0.596039	3.20952e-08	up
ANKMY2	3.78874	1.33837	1.75353e-28	up	3.80744	0.29001	0.0273491	up	3.60272	0.29916	0.246163	insensitive
WSB2	3.88027	-1.53679	1.78838e-28	down	6.00747	0.277739	0.000211608	up	6.00222	0.279639	0.0272289	up
FLNA	9.31184	0.637764	1.83225e-28	up	7.90563	0.315932	2.78803e-07	up	8.58465	-0.472123	3.40226e-08	down
KBTBD13	2.99577	1.86313	1.83382e-28	up	3.38818	1.34004	5.20005e-17	up	2.66379	2.1159	1.17575e-09	up
TCONS_00029157	1.83308	-2.75386	1.83382e-28	down	0.723843	-1.55639	2.06741e-05	down	2.47542	-0.251105	0.57342	insensitive
GBF1	6.87201	0.709277	1.84648e-28	up	7.38272	0.438477	1.26428e-13	up	6.32991	-0.284823	0.0170782	down
ZBED3	4.04874	-1.22738	1.92607e-28	down	3.68343	-0.430722	0.00100964	down	3.51925	-1.01396	0.000115712	down
EXO5	5.75932	0.798748	1.94623e-28	up	5.12092	0.233233	0.0134682	up	5.24123	-0.484483	0.00145779	down
LRRFIP2	7.85498	-0.720872	1.99991e-28	down	8.39001	0.0480348	0.465361	insensitive	8.55954	0.141772	0.102772	insensitive
CASP4	4.9686	-0.961742	2.0049e-28	down	4.82323	-0.669725	1.73944e-10	down	5.38948	0.0585954	0.733475	insensitive
MFSD10	5.33229	-0.991316	2.02295e-28	down	4.18357	-0.124663	0.304073	insensitive	5.31977	-0.836417	1.5325e-08	down
HIST1H2BC	8.01375	0.952193	2.17134e-28	up	8.22463	0.0749816	0.198873	insensitive	7.55955	0.693339	2.9002e-13	up
PCBP1-AS1	4.23339	-1.14111	2.35101e-28	down	3.75144	-0.973184	4.4173e-13	down	5.04641	0.730382	2.65471e-06	up
RUSC1	3.9495	1.28315	2.48504e-28	up	4.26507	-0.278855	0.0287526	down	4.97491	1.52872	9.60028e-22	up
SATB1	9.0971	-0.56809	2.56902e-28	down	9.91559	-0.191668	0.000312839	down	9.45869	-0.241898	0.00179762	down
LEPROTL1	6.71634	-0.689663	2.64394e-28	down	7.21024	-0.176354	0.00593195	down	7.1779	-1.10888	5.66866e-31	down
SEC14L1	5.36405	-1.10171	2.78309e-28	down	6.11682	0.306636	0.000416321	up	5.6619	-1.02816	1.1271e-13	down
ZNF562	6.4919	-0.724757	2.80581e-28	down	6.61571	-0.243171	0.000814121	down	6.45568	-0.915672	3.0607e-17	down
ODC1	9.16126	0.633537	2.92234e-28	up	8.77353	0.298269	1.27518e-05	up	8.80662	-0.205686	0.0222395	down
ZNF143	5.21974	-0.934602	3.23771e-28	down	5.90173	-0.178415	0.029398	down	5.30663	-0.335979	0.0271671	down
KLF13	9.1733	-0.702298	3.36242e-28	down	8.90047	0.240577	0.000261604	up	8.74399	-1.60518	4.02972e-90	down
EFNB1	4.83957	1.08956	3.54634e-28	up	4.3627	0.563614	1.94219e-07	up	4.21629	1.0122	5.02004e-07	up
IFIT3	3.82216	-1.49734	3.93788e-28	down	3.68827	-1.68266	1.50975e-33	down	3.63114	0.146073	0.59642	insensitive
SLC16A6	2.07021	-2.52157	4.49922e-28	down	1.59398	-1.51115	4.28417e-08	down	3.37004	0.0500718	0.878768	insensitive
KIDINS220	6.98189	0.690145	4.84056e-28	up	7.39202	0.896886	3.57292e-52	up	6.67496	-0.0951436	0.426668	insensitive
FGR	1.04921	-4.70381	5.01215e-28	down	0.435774	-4.76775	3.22796e-16	down	0.569731	-2.76785	0.0125744	down
KIAA1279	5.19505	1.02457	5.14618e-28	up	5.46654	0.355487	1.12639e-05	up	5.54107	1.12463	1.02606e-16	up
KIR3DX1	0.991891	-5.02568	5.16694e-28	down	-0.37171	-6.44847	1.45784e-10	down	1.65662	-2.36019	8.88971e-05	down
SOX4	9.04134	0.656268	5.43338e-28	up	9.14417	0.525264	1.42391e-22	up	8.55164	0.00849527	0.935726	insensitive
C9orf16	3.84663	1.26873	5.65664e-28	up	2.69912	0.0143063	0.948481	insensitive	2.87901	-0.350403	0.312826	insensitive
MDC1	7.24503	-0.649756	5.73527e-28	down	7.53123	-0.148811	0.0274574	down	6.81189	-0.484676	4.64245e-06	down
TIPIN	5.3595	-0.858272	5.82937e-28	down	5.24453	-1.04133	1.69255e-25	down	5.28051	-0.703085	3.66769e-05	down
ORAI1	5.56885	1.01927	6.00113e-28	up	4.94056	0.0289775	0.796218	insensitive	4.08203	-1.02117	2.61583e-06	down
ZFAND5	9.3867	0.558781	6.23707e-28	up	9.05964	0.308244	1.14636e-07	up	9.71866	0.594399	2.98562e-15	up
SP110	4.48282	-1.12901	6.64401e-28	down	4.92055	-0.37811	9.99362e-05	down	4.50927	0.0578063	0.80288	insensitive
FAM13B	7.63264	0.635542	6.68304e-28	up	7.69335	0.70492	2.28382e-35	up	7.54094	0.255403	0.00700346	up
STARD4	8.26802	0.591231	7.09882e-28	up	7.28312	0.24854	6.59962e-05	up	8.55825	0.470252	5.1693e-09	up
ZNF485	5.24294	-0.895311	7.20586e-28	down	5.25105	-1.42505	5.70384e-59	down	5.08056	-0.656861	2.60103e-05	down
A1BG-AS1	5.05832	0.93175	7.20586e-28	up	4.78055	0.853987	1.20653e-18	up	4.22152	-0.507348	0.013363	down
TCF3	6.69597	-0.773563	7.88649e-28	down	7.68156	-0.188621	0.00865381	down	6.60901	-0.699786	4.37702e-11	down
HIST1H4B	6.95881	0.828598	7.9466e-28	up	7.66492	0.411985	6.10687e-08	up	6.39261	-0.619073	6.6165e-07	down
WDR44	5.43333	0.934963	8.0983e-28	up	5.80152	0.822614	4.29638e-27	up	5.11693	0.153873	0.362332	insensitive
STC2	7.82295	-0.719045	8.33751e-28	down	7.73364	-0.965365	9.09571e-49	down	8.69776	-0.504543	5.95705e-10	down
CEP85	7.21648	0.678101	8.64131e-28	up	7.29065	0.226728	0.000276181	up	6.41014	-0.268406	0.0248969	down
LOC100049716	3.29696	-1.48354	8.72648e-28	down	3.87675	-0.296251	0.0212935	down	3.39201	-0.609798	0.0256681	down
FAM102B	6.20444	0.823756	8.94769e-28	up	6.46427	1.06877	1.78132e-54	up	5.79111	0.297728	0.0231758	up
LNX2	6.33277	0.883448	9.20866e-28	up	7.30328	0.878106	5.55886e-50	up	6.07496	-0.0322193	0.828982	insensitive
RAB8A	7.0268	-0.736387	9.6664e-28	down	7.2729	-0.8156	3.9653e-39	down	6.43578	-1.15978	1.75524e-26	down
NUDT4	4.07545	1.33358	9.69439e-28	up	3.67423	0.656481	2.63659e-06	up	5.51403	2.29935	1.0238e-56	up
MDM2	8.27282	-0.635244	9.8336e-28	down	8.425	-0.461748	8.43143e-18	down	8.57023	-0.328633	8.05911e-05	down
EPB41L5	5.71558	0.876743	1.01806e-27	up	5.96025	0.943623	1.25016e-36	up	5.54405	-0.0588382	0.719348	insensitive
KRAS	8.06197	-0.611341	1.11143e-27	down	8.07274	0.147899	0.00906516	up	8.56441	-0.27612	0.0011432	down
FANCD2	7.57347	-0.690868	1.18101e-27	down	6.93166	-0.401715	1.25487e-10	down	7.39493	-0.172613	0.090931	insensitive
STYK1	1.58158	-3.28863	1.19341e-27	down	0.277546	-3.31402	1.86386e-10	down	1.93942	-0.489088	0.328656	insensitive
ZNF468	7.1425	0.669176	1.44776e-27	up	6.91293	0.339355	5.95554e-08	up	6.78698	-0.653131	6.90347e-10	down
HLA-DMB	2.78177	-1.86641	1.4893e-27	down	1.79642	-1.6259	4.05955e-10	down	2.93968	-0.637567	0.0647669	insensitive
CNP	5.90023	0.920878	1.57752e-27	up	6.62328	-0.0501359	0.545233	insensitive	6.67766	-0.238064	0.0286281	down
FAM83D	7.01426	0.701605	1.6014e-27	up	7.1345	0.319699	1.02533e-06	up	5.89991	-0.529016	2.08524e-05	down
ARID5A	7.09507	0.700074	1.60162e-27	up	6.70638	-0.223095	0.00203494	down	6.62697	-1.29045	3.76194e-33	down
TRMT5	5.09218	-0.932552	1.68163e-27	down	5.9729	-0.547155	4.56882e-12	down	5.74372	0.126771	0.407479	insensitive
RBM26	7.3463	-0.682724	1.81449e-27	down	7.61638	-0.378106	6.83346e-08	down	8.1537	-0.0776675	0.451352	insensitive
TEX30	5.23585	0.864158	1.86325e-27	up	5.25414	0.0357775	0.743025	insensitive	5.24932	-0.816527	3.41732e-08	down
RSAD1	5.11605	0.96153	2.14469e-27	up	4.74607	0.022253	0.850458	insensitive	4.57691	0.728223	6.65966e-05	up
IFIT5	6.10679	-0.757595	2.33236e-27	down	6.43175	-0.561137	5.42605e-12	down	6.23848	-0.619785	2.16243e-06	down
HIST1H1E	8.88773	0.849788	2.56957e-27	up	9.08445	0.129867	0.0277691	up	8.06062	-0.408904	2.99187e-05	down
RNF145	6.20437	-0.800347	2.58805e-27	down	6.86289	-0.134672	0.0377388	down	6.60374	-0.525771	1.38944e-06	down
EGR3	8.21529	-0.847686	2.76832e-27	down	5.42118	-1.64835	9.99653e-19	down	9.60968	-1.80407	2.10538e-101	down
XPA	4.63543	1.06115	2.80974e-27	up	5.38958	0.675626	4.42384e-15	up	6.33448	0.580199	2.0294e-07	up
LY9	2.05478	-2.69299	2.81768e-27	down	1.46228	-3.58999	8.88907e-26	down	2.66022	0.329015	0.382712	insensitive
TOP2B	8.9238	-0.718258	2.87818e-27	down	9.1399	0.250017	1.3927e-05	up	9.37759	0.021047	0.833271	insensitive
PCBP4	2.67353	-1.87293	3.04489e-27	down	2.11596	-1.69966	2.01696e-12	down	2.99598	-0.397518	0.221069	insensitive
KIAA2018	7.4379	-0.63706	3.10712e-27	down	7.67341	0.325869	2.77366e-07	up	7.40568	-0.732933	5.49228e-14	down
WDR91	4.93839	0.946481	3.10712e-27	up	5.35777	1.13849	7.39682e-38	up	4.46904	0.285601	0.153581	insensitive
SIAH2	6.68793	0.765059	3.35737e-27	up	6.66155	0.27025	0.000805299	up	6.01619	-0.445568	0.000389427	down
ZNF41	4.69388	-0.968166	3.96001e-27	down	5.78999	-0.299509	0.00068237	down	4.98769	-0.335283	0.0430599	down
BRIX1	7.25266	-0.657506	4.05259e-27	down	6.80171	-1.09463	4.85162e-54	down	7.13628	-1.12276	6.82765e-29	down
ZC3H13	6.65825	0.737486	4.05583e-27	up	7.0185	0.199153	0.00219096	up	7.07566	0.368254	0.000157286	up
HIST1H3G	8.23744	0.742118	4.20318e-27	up	8.58577	0.0673263	0.272506	insensitive	7.49208	-0.231165	0.0426229	down
IL1R1	1.51819	-3.21241	4.8887e-27	down	0.544574	-2.29978	1.07186e-07	down	1.96174	-0.179716	0.737589	insensitive
RPRD2	7.81674	-0.660724	4.96367e-27	down	8.36039	-0.376891	5.82853e-11	down	7.7287	-0.131453	0.177416	insensitive
BRD8	6.33997	0.758207	5.2641e-27	up	7.13457	0.288726	4.75688e-06	up	5.76876	-0.605393	4.73492e-06	down
PRICKLE1	3.36397	-1.47988	5.49814e-27	down	5.2394	-2.17385	1.22406e-95	down	4.24565	0.469069	0.021898	up
DBN1	6.72897	-0.689876	5.51081e-27	down	6.0104	-0.483252	5.71023e-11	down	6.18877	-1.37823	3.00318e-31	down
CLEC14A	5.7552	-0.866301	5.64029e-27	down	6.17882	0.132439	0.0730743	insensitive	5.78269	-1.71937	8.74525e-33	down
RPS20	8.0283	0.640949	5.65589e-27	up	7.14779	-0.309874	6.63186e-06	down	7.77816	0.178653	0.0550522	insensitive
ARHGEF1	5.8518	-0.800604	6.61795e-27	down	5.42175	-0.200829	0.0252959	down	5.79851	-0.852697	5.72059e-11	down
DPAGT1	3.5843	-1.36258	6.96327e-27	down	4.82287	-1.2096	8.80384e-27	down	3.6197	-0.211339	0.450489	insensitive
ARHGAP19	5.25322	-0.881095	7.35454e-27	down	6.34735	0.0461446	0.567348	insensitive	5.23891	-0.688406	5.74124e-06	down
VDAC3	5.5099	0.828994	7.69139e-27	up	5.8916	0.201802	0.0367029	up	5.7546	1.19711	7.79422e-20	up
CAMSAP2	6.55543	-0.708738	8.0395e-27	down	7.56051	0.591261	1.07106e-23	up	6.6492	-0.19796	0.0834256	insensitive
COPB1	7.15075	0.640276	8.24026e-27	up	7.25806	0.301034	9.53763e-07	up	7.2745	0.548884	6.23053e-09	up
MZB1	4.46031	-1.06637	8.45186e-27	down	4.4168	-1.11183	3.67842e-22	down	4.70629	-0.188886	0.337148	insensitive
LOC100996437	3.3722	1.63704	8.66735e-27	up	2.26663	0.42401	0.0719909	insensitive	2.09343	-1.01303	0.0268932	down
GNA13	8.1447	-0.67514	8.71812e-27	down	8.22472	0.175285	0.00417392	up	8.16743	-0.834586	6.52853e-24	down
IRS1	4.7698	-1.17062	9.96853e-27	down	7.14062	0.234099	0.00194322	up	5.63377	-1.14209	1.4333e-17	down
ZNF275	7.0867	0.658889	1.07225e-26	up	6.55559	-0.0786439	0.301062	insensitive	6.31036	-0.538911	2.39839e-06	down
MLF2	5.66173	0.812676	1.08436e-26	up	4.68195	0.284165	0.00604832	up	5.16647	-0.021057	0.91775	insensitive
PSMD2	7.09658	0.63883	1.10041e-26	up	6.32961	0.225266	0.00456438	up	6.24173	-0.657115	7.89144e-09	down
TUBE1	4.40838	1.05937	1.21146e-26	up	4.60144	0.316208	0.00649221	up	4.62218	0.283235	0.150293	insensitive
SLC7A6	7.38901	-0.630443	1.36389e-26	down	8.11226	-0.390787	3.49985e-12	down	7.99797	-0.602387	3.03616e-12	down
MIR4435-2HG	2.1809	-2.21486	1.36389e-26	down	1.01308	-2.33242	1.16823e-10	down	1.7934	0.199063	0.728883	insensitive
MAP3K8	4.9349	1.11578	1.42885e-26	up	5.21896	0.593103	6.99022e-11	up	5.15641	1.40876	9.18861e-22	up
PSD4	6.88015	-0.657266	1.53848e-26	down	6.7222	-0.45984	1.8418e-12	down	6.56355	-0.527473	2.0794e-06	down
RRN3P2	3.83177	-1.38782	1.58224e-26	down	2.92969	-2.60807	5.51792e-41	down	3.72507	-0.247549	0.332772	insensitive
SLC33A1	5.80287	0.80298	1.62818e-26	up	5.90535	0.472702	7.97477e-10	up	5.87651	0.459202	0.000235552	up
ABCA2	5.32571	-0.891411	1.66225e-26	down	4.83903	-0.494499	2.85025e-07	down	5.06914	-0.875593	1.14926e-07	down
ZC3H12A	5.37591	1.22245	1.68505e-26	up	3.83008	0.0441262	0.773446	insensitive	5.58395	1.14962	3.21811e-18	up
OSGEP	5.88595	0.805784	1.71053e-26	up	5.33843	0.0931404	0.329111	insensitive	5.58334	0.320189	0.0254496	up
DDIAS	6.84095	0.681064	1.71685e-26	up	6.3596	-0.232104	0.00124912	down	5.83613	-0.732244	2.51994e-08	down
TM2D2	5.51354	0.852046	1.74538e-26	up	5.62482	0.235973	0.00430177	up	5.60973	1.16852	1.80157e-19	up
PPP1R3B	4.44113	-1.07411	1.78437e-26	down	4.6208	-0.923154	9.93703e-20	down	5.34633	-0.768628	1.08476e-07	down
CAPRIN2	4.85051	1.01095	1.7892e-26	up	5.43195	0.88968	1.29356e-25	up	4.68612	0.457708	0.0110855	up
HIST1H2BL	7.45658	0.875437	1.82406e-26	up	7.73438	-0.0111082	0.870696	insensitive	6.78754	0.479065	2.49916e-05	up
RANBP10	5.9007	0.851381	1.84742e-26	up	6.15871	0.432273	1.6328e-09	up	4.94531	-0.533737	0.00121427	down
CD48	3.01371	-1.96317	1.86401e-26	down	3.93818	-2.5841	1.46032e-69	down	3.21171	-0.66576	0.0229889	down
TMEM201	6.97316	0.671466	1.98353e-26	up	6.84698	0.0288524	0.712462	insensitive	6.32931	-0.426988	0.000155707	down
SLC35A4	5.68421	-0.856482	2.01015e-26	down	6.13515	-0.658621	6.33099e-20	down	5.33846	-1.43228	2.164e-22	down
KIAA1551	8.70808	-0.601282	2.03558e-26	down	8.68286	-0.40461	6.33185e-13	down	9.04623	-0.793336	3.57287e-25	down
PARP12	4.0889	-1.14779	2.12177e-26	down	4.12443	-0.518955	1.13624e-05	down	4.30288	0.0570598	0.810529	insensitive
EDC3	5.28903	-0.968632	2.1434e-26	down	6.43923	0.189578	0.00697779	up	5.66753	-0.434471	0.00159398	down
PLTP	3.98986	1.31238	2.23313e-26	up	3.00977	-0.240933	0.164906	insensitive	3.83962	1.22857	1.70686e-08	up
PIGO	5.28111	-0.88118	2.35067e-26	down	5.35822	-0.0590076	0.547707	insensitive	4.86948	-0.63015	0.000187324	down
YDJC	4.86572	-0.97012	2.38701e-26	down	4.9514	-0.965205	1.59731e-23	down	4.44486	-1.50329	3.37358e-14	down
RPLP1	7.20514	0.697922	2.40523e-26	up	6.25068	-0.174196	0.0265174	down	6.81295	0.193818	0.0706286	insensitive
USP3	7.59604	-0.597159	2.42655e-26	down	7.64292	0.0404294	0.531283	insensitive	7.86455	0.223506	0.0143718	up
N4BP2L2	6.79088	-0.659482	2.44141e-26	down	7.05207	-0.12441	0.0828204	insensitive	7.68581	-0.0387981	0.727273	insensitive
ZNF701	7.6317	0.611726	2.56605e-26	up	7.33159	0.39684	3.86341e-10	up	7.07827	-0.149443	0.15379	insensitive
ALS2CL	1.9508	-2.61571	2.67859e-26	down	0.769252	-1.12626	0.00141625	down	2.09366	-0.0221944	0.968146	insensitive
NOP56	8.95625	0.575488	2.87649e-26	up	8.18595	-0.514821	1.23089e-16	down	8.56301	-0.716698	3.3364e-19	down
JUN	8.6457	1.26558	2.95789e-26	up	5.08112	1.26113	2.00961e-23	up	6.88425	-0.486369	4.0267e-05	down
UPB1	1.29442	-3.67109	2.98005e-26	down	1.31723	-4.87069	3.04033e-25	down	3.20697	0.687229	0.0157411	up
RPS27L	3.43229	1.50947	3.00397e-26	up	3.34123	1.07782	2.94766e-13	up	3.55074	2.17887	1.81617e-17	up
CLU	1.65773	2.88204	3.00434e-26	up	0.168376	1.12169	0.0151617	up	1.30988	2.79407	2.13163e-05	up
PITPNB	7.18739	-0.65163	3.09444e-26	down	7.28653	-0.0885964	0.171143	insensitive	7.32397	-0.419858	8.86063e-06	down
ZNF184	7.28453	-0.653053	3.18677e-26	down	7.57262	0.238539	5.05119e-05	up	7.14173	-0.013291	0.915617	insensitive
NCOA7	7.0452	-0.649483	3.37151e-26	down	6.12684	-0.360552	5.32813e-07	down	6.8169	-0.194524	0.0953986	insensitive
SEC31A	7.47191	0.604051	3.48916e-26	up	7.12235	0.274078	7.2857e-05	up	7.37294	0.0565487	0.628081	insensitive
RNF214	3.69927	-1.38334	3.5251e-26	down	4.98631	-0.58623	3.84852e-10	down	4.06559	-0.266233	0.241037	insensitive
GVINP1	4.21005	-1.29473	3.65734e-26	down	4.05787	-1.96717	2.17581e-47	down	4.8504	0.280332	0.113355	insensitive
ASL	3.91418	1.3888	3.8574e-26	up	2.7241	-0.122548	0.544619	insensitive	3.92055	1.351	5.35983e-10	up
UBN1	7.29715	0.619012	4.42888e-26	up	7.11282	0.166967	0.011885	up	6.69596	-0.538545	2.72236e-07	down
HOXA3	5.20993	0.896758	4.43354e-26	up	5.31959	0.872341	4.59418e-23	up	5.07131	0.0554371	0.770398	insensitive
OSBPL11	6.3457	0.698201	4.44724e-26	up	6.78336	0.475878	7.37321e-13	up	6.0837	-0.0116866	0.937648	insensitive
CSF1	1.61111	-3.88942	4.67808e-26	down	0.47248	-4.28198	2.33966e-15	down	2.24861	-2.26209	2.20607e-06	down
SORD	5.52004	-0.860665	4.75869e-26	down	5.34252	-1.12919	4.26298e-38	down	5.09957	-0.800375	2.42425e-07	down
TGS1	7.95316	0.577512	4.79169e-26	up	7.64788	-0.0121667	0.861711	insensitive	7.96229	0.534394	3.74436e-10	up
ZNF114	3.69391	-1.27198	4.84515e-26	down	3.74852	-2.03414	4.32012e-44	down	3.8344	-0.235782	0.351463	insensitive
TSPAN3	6.14214	0.714727	5.29344e-26	up	6.11198	0.375355	4.56702e-07	up	5.74643	-0.478872	0.000398512	down
SLC16A3	6.09172	0.857179	5.73763e-26	up	4.88827	0.218607	0.0340689	up	4.95717	-0.180655	0.327075	insensitive
ZNF583	3.6733	-1.28664	5.79816e-26	down	4.27468	-0.290378	0.0123312	down	4.40748	-0.5234	0.00675741	down
ZNF644	9.25417	-0.691739	6.04047e-26	down	8.90136	-0.109205	0.0694716	insensitive	9.34617	-0.0897586	0.341709	insensitive
PIK3CA	6.867	0.686153	6.08517e-26	up	7.18455	0.604261	1.49051e-23	up	6.59427	-0.615557	7.70734e-09	down
PTPN12	6.5116	-0.766481	6.1973e-26	down	7.32324	0.0830302	0.194211	insensitive	6.61904	-0.152185	0.191591	insensitive
S100A6	2.42079	-2.31832	6.41878e-26	down	0.936215	-1.53291	1.55637e-05	down	2.17122	-2.34597	1.88497e-06	down
LGI2	2.36835	-2.30698	6.70292e-26	down	2.77996	-0.970796	5.90219e-07	down	3.04088	-0.125007	0.724403	insensitive
ABCB9	3.38857	1.61272	6.77433e-26	up	3.19513	0.805015	2.53602e-07	up	2.71724	1.0773	0.00129905	up
TLN1	8.2032	-0.736547	6.7765e-26	down	8.28145	-0.0700524	0.331263	insensitive	8.21254	-0.413213	1.33594e-06	down
IQGAP3	5.86797	-0.80256	7.05707e-26	down	6.17712	-0.0232581	0.804616	insensitive	6.05237	-0.53192	2.29007e-05	down
GLCE	4.45278	1.69222	7.33541e-26	up	6.15867	1.48984	1.19219e-78	up	3.77273	-0.155977	0.550032	insensitive
IRGQ	7.99818	-0.594247	7.43647e-26	down	7.35617	0.0936212	0.164555	insensitive	8.03676	-0.771664	5.25099e-17	down
IL11RA	3.77934	1.2314	7.45805e-26	up	2.90815	1.18369	9.77864e-12	up	3.52894	0.934013	0.000181324	up
ECT2	6.82997	-0.667474	7.5577e-26	down	7.24804	0.207696	0.000966001	up	7.30168	0.0564781	0.636259	insensitive
HIST1H2AE	8.53299	0.794126	8.40591e-26	up	8.84672	0.0326084	0.632129	insensitive	8.29114	0.691498	1.41357e-13	up
C5orf56	2.43165	-2.08494	8.46829e-26	down	2.33576	-0.785683	0.000201312	down	3.71135	1.99815	5.18418e-16	up
FBXL12	5.94247	0.831595	8.62038e-26	up	5.36826	-0.0144909	0.88205	insensitive	5.11681	-0.103809	0.564985	insensitive
CCDC82	5.91661	0.756625	8.76282e-26	up	5.87747	0.566035	9.49351e-13	up	5.87767	0.440762	0.000371153	up
RALY	8.33545	0.62561	9.15134e-26	up	7.20325	0.548184	1.07225e-14	up	7.74973	0.129837	0.177382	insensitive
HIST1H2BF	8.23071	0.876121	9.31196e-26	up	8.72902	0.0977172	0.122767	insensitive	7.4199	0.140735	0.187427	insensitive
RGS14	3.74104	-1.26235	1.00168e-25	down	3.60388	-1.62965	8.73946e-32	down	3.30269	-1.2953	8.51913e-06	down
KAT7	8.33604	-0.565258	1.01091e-25	down	8.32622	-0.106791	0.0635186	insensitive	8.04858	-0.539588	1.87595e-10	down
RNF103	6.95915	0.677923	1.01854e-25	up	6.9559	0.938146	1.92358e-51	up	7.56273	1.39959	2.40571e-54	up
STEAP3	3.61135	-1.39035	1.07211e-25	down	3.34226	-2.07701	2.19637e-40	down	3.17487	-0.277015	0.378855	insensitive
PLCB2	3.97684	-1.32218	1.08938e-25	down	3.92832	-1.9636	3.07766e-44	down	3.98148	0.174164	0.465033	insensitive
PHTF1	5.39286	0.817714	1.13647e-25	up	4.81285	0.36535	0.000247563	up	5.43594	1.23145	8.50883e-19	up
CMC2	5.55526	0.809773	1.17394e-25	up	4.55002	-0.0668555	0.554687	insensitive	5.05001	0.21223	0.203399	insensitive
MKNK1	4.61633	0.999572	1.17394e-25	up	5.25182	1.15287	5.78707e-36	up	4.19313	-0.15875	0.478421	insensitive
CDC7	5.86996	-0.762833	1.21586e-25	down	6.62087	0.131562	0.0663972	insensitive	5.75827	-0.328848	0.0168808	down
CCDC86	5.01784	-0.928945	1.23589e-25	down	4.75122	-2.02251	2.81938e-79	down	4.87901	-2.015	1.40649e-29	down
SPN	9.17635	-0.564084	1.35559e-25	down	9.22384	0.125038	0.030319	up	8.4973	-1.30356	5.31324e-44	down
PRR12	5.56259	-0.813192	1.47301e-25	down	6.18969	-0.652118	9.5232e-16	down	5.40649	-0.471359	0.00122283	down
KLHL9	7.31877	-0.639773	1.60333e-25	down	7.74613	0.263167	1.5329e-05	up	7.46357	-0.567324	4.38751e-09	down
STAT1	7.34497	0.619755	1.81257e-25	up	6.79194	0.377003	3.1706e-08	up	6.79202	0.0863756	0.4559	insensitive
ITPRIPL1	5.45366	-0.842401	1.85083e-25	down	5.66674	-1.68035	3.95427e-93	down	4.963	-2.5156	1.57097e-40	down
IRF3	4.94063	1.15029	1.87312e-25	up	4.39012	0.0764394	0.54199	insensitive	5.04736	0.27911	0.0964888	insensitive
HIST1H3C	8.43388	0.693854	2.05127e-25	up	8.82133	0.0250519	0.72542	insensitive	8.11707	-0.114537	0.349294	insensitive
RABGGTB	9.06121	0.553947	2.09634e-25	up	8.01655	-0.303675	2.16058e-05	down	9.16952	0.421167	1.6466e-07	up
POLR2C	6.70681	0.657662	2.15271e-25	up	5.88004	-0.0793414	0.333233	insensitive	5.76377	-0.556884	1.74249e-05	down
PCDHGA11	3.65702	-1.25354	2.18635e-25	down	4.87496	0.145195	0.18472	insensitive	4.67704	-0.372927	0.040128	down
HYAL2	4.77879	1.03599	2.27958e-25	up	4.30834	-0.0106971	0.939762	insensitive	3.90503	0.233222	0.329409	insensitive
PARP2	5.31068	-0.832138	2.48983e-25	down	5.46199	-0.47899	3.07643e-08	down	5.49107	-0.347788	0.0189039	down
NACC2	1.55652	-3.0709	2.52009e-25	down	0.961644	-1.49537	2.82668e-05	down	1.50764	-1.11321	0.0595662	insensitive
BMS1	7.85053	0.595795	2.58942e-25	up	7.18064	0.0085835	0.909028	insensitive	7.50603	-0.215947	0.0238227	down
LPAR6	6.61698	-0.670498	2.88031e-25	down	7.02706	-0.090521	0.181698	insensitive	7.49878	-0.665865	2.46844e-10	down
TPM2	2.93224	-1.64207	2.93983e-25	down	2.69295	-1.32506	8.64481e-13	down	3.97885	0.641301	0.00258861	up
DNAJC14	6.11214	-0.747453	2.94362e-25	down	6.58812	-0.112955	0.112618	insensitive	6.08434	-0.458269	0.000227207	down
SPRED2	7.25487	-0.669041	3.11398e-25	down	7.01375	-0.321408	5.79218e-07	down	6.93198	-0.553539	5.55205e-08	down
SAR1A	7.70413	0.573612	3.12736e-25	up	7.30271	0.211907	0.00117656	up	7.28534	-0.512648	8.4896e-08	down
DIDO1	8.21027	-0.638173	3.27473e-25	down	8.78572	-0.112508	0.049565	down	8.58738	-0.145047	0.0915861	insensitive
SLC25A3	8.17688	0.586572	3.52747e-25	up	7.38197	-0.137087	0.0334928	down	7.9666	0.328095	0.000232915	up
SP7	1.99707	-2.61942	3.54063e-25	down	2.38915	-3.46479	2.64932e-44	down	1.93927	-0.248755	0.63385	insensitive
KLHL7	3.57353	1.40474	3.66857e-25	up	4.16114	0.906422	2.04268e-14	up	3.64123	1.86329	3.11023e-14	up
LOC729683	4.82926	-0.931407	3.78054e-25	down	4.68161	-0.751977	2.13495e-14	down	4.86117	0.184857	0.297434	insensitive
GORASP1	3.42025	-1.39945	4.04718e-25	down	4.55384	-0.124755	0.28285	insensitive	3.99935	-0.322173	0.166291	insensitive
HRSP12	2.52117	2.12049	4.04718e-25	up	2.52535	-0.228042	0.267983	insensitive	1.86923	0.753078	0.118054	insensitive
LRRC15	1.36707	-3.61252	4.05753e-25	down	NA	NA	NA	NA	1.53852	-2.18011	0.000441255	down
DKC1	7.65638	-0.611053	4.08966e-25	down	7.31544	-0.724243	5.98416e-30	down	7.5332	-1.16626	1.01534e-37	down
NEK2	5.19055	0.830128	4.73065e-25	up	5.62811	0.34618	7.03091e-05	up	5.29364	1.57994	4.46014e-27	up
HARS	6.00655	0.727589	4.7474e-25	up	5.45607	0.123554	0.185065	insensitive	5.83028	-0.0316941	0.849098	insensitive
ADAMTSL4-AS1	4.13609	1.09297	4.78259e-25	up	3.39093	1.23176	6.07706e-18	up	4.41324	-0.237045	0.240574	insensitive
PTGS1	4.15106	-1.09752	4.80861e-25	down	4.18457	-1.98111	4.38751e-59	down	4.58915	0.12188	0.553765	insensitive
ZNF792	4.60896	-0.974762	4.96867e-25	down	5.47539	-0.858826	3.52699e-26	down	4.40605	-1.32847	1.94428e-11	down
GUSBP4	4.60363	1.01547	5.00603e-25	up	4.44659	0.637279	6.44482e-08	up	4.50426	1.17211	9.18234e-11	up
ZNF480	7.89437	-0.580883	5.09892e-25	down	7.95942	-0.316164	4.17412e-07	down	7.83099	-0.800934	7.73426e-20	down
RNF113A	4.48788	1.01337	5.77069e-25	up	4.53625	-0.333151	0.0017207	down	3.68196	-0.644069	0.00911448	down
FAM208A	7.66154	-0.636028	5.80853e-25	down	8.45725	0.0823895	0.144356	insensitive	8.13851	0.0195839	0.85926	insensitive
PHC3	7.75433	-0.589179	5.89676e-25	down	8.25223	0.345776	4.7067e-08	up	8.31491	0.114461	0.211256	insensitive
ALDH4A1	4.23387	1.08881	6.05566e-25	up	3.32174	0.264327	0.080179	insensitive	2.84197	-0.582236	0.0835165	insensitive
SYNJ2BP	6.32675	-0.760821	6.27691e-25	down	6.36285	-0.158878	0.025406	down	6.14079	0.00835245	0.957557	insensitive
PPIEL	3.60138	1.30586	6.29096e-25	up	3.28464	0.3398	0.044678	up	5.22622	2.82405	1.89486e-68	up
NDUFV3	4.94783	0.971613	6.47635e-25	up	5.06555	0.37934	3.06821e-05	up	3.92049	-0.469043	0.0416757	down
UFC1	3.83063	-1.20553	6.75695e-25	down	3.84432	-1.56095	1.70537e-34	down	4.21538	-0.47613	0.0191763	down
ZNF367	8.41911	-0.559625	6.86446e-25	down	7.9162	-0.474458	3.09912e-16	down	8.50003	-0.597541	9.01835e-12	down
NCDN	5.77249	0.732872	6.98409e-25	up	4.8612	0.0141293	0.908198	insensitive	4.95701	0.0132421	0.94734	insensitive
SAV1	5.52174	0.799996	6.99168e-25	up	5.66702	0.859597	3.64551e-24	up	5.41475	0.801258	6.62939e-09	up
BTBD3	6.70576	-0.816215	8.00763e-25	down	7.3325	0.271447	3.71166e-05	up	6.92512	-0.909186	1.17345e-19	down
KLHL30	2.06083	-2.25377	8.19977e-25	down	1.88098	-1.94107	7.94157e-13	down	2.44384	0.0269822	0.956093	insensitive
PCDHGC5	5.00376	-0.88327	8.35261e-25	down	5.6422	-0.180648	0.0780944	insensitive	5.44189	-0.895135	4.50542e-10	down
ITM2B	6.27167	0.728998	8.38452e-25	up	6.18912	0.57555	6.57137e-14	up	6.0455	-0.324068	0.0143317	down
TRIM26	6.70891	0.659257	8.64533e-25	up	6.36747	0.27453	0.000249371	up	5.83949	-0.487641	0.000123977	down
C7orf26	4.89408	0.924835	8.86594e-25	up	4.50779	0.398685	0.00013912	up	4.26391	0.0738693	0.758758	insensitive
JUND	8.43728	0.687512	9.21481e-25	up	7.02337	0.42174	2.79218e-09	up	7.51191	-1.05793	3.31467e-29	down
MTRR	7.16343	0.601861	9.26821e-25	up	6.84526	0.0793691	0.267654	insensitive	7.27029	-0.0288457	0.810518	insensitive
LINC00528	4.02523	-1.34015	9.43583e-25	down	4.46888	-0.447409	2.15248e-05	down	4.05225	0.219609	0.330462	insensitive
CKAP2	7.65112	0.61968	9.533e-25	up	8.07111	0.449779	5.35891e-15	up	7.55931	0.0810123	0.446242	insensitive
LYRM5	3.80091	1.21246	1.01619e-24	up	3.96572	0.588926	3.71512e-06	up	4.74314	1.04412	3.14009e-10	up
OSBPL7	3.95891	1.2271	1.01768e-24	up	4.0099	0.242825	0.0782771	insensitive	3.49316	0.0599528	0.84765	insensitive
HLA-B	6.87548	0.623481	1.02199e-24	up	6.63588	0.233911	0.00145541	up	6.38171	-0.60314	5.21584e-08	down
AKR1A1	6.25367	-0.769597	1.08161e-24	down	5.7218	-0.506877	7.32438e-10	down	6.28583	-0.859681	3.86672e-12	down
RMND5A	8.40109	0.564853	1.16728e-24	up	8.54402	0.308347	1.51767e-08	up	8.10196	-0.350477	0.000111291	down
FAM129B	4.83999	-1.01669	1.16838e-24	down	5.09681	-0.703938	2.00713e-13	down	4.409	-1.48203	1.28978e-13	down
TGFBR2	7.52085	-0.636077	1.17142e-24	down	8.73109	-0.0523079	0.424081	insensitive	7.9652	-0.0398561	0.708887	insensitive
RGS13	1.55909	-2.99272	1.22461e-24	down	1.81873	-2.85811	6.54246e-25	down	3.49112	0.0295948	0.929477	insensitive
SLC25A19	5.48665	0.871443	1.28101e-24	up	5.09354	-0.882141	4.05283e-20	down	5.09401	0.530285	0.00152211	up
HIST1H3I	7.95818	0.731433	1.28333e-24	up	8.42576	0.0527032	0.432358	insensitive	7.45936	-0.491406	1.0085e-05	down
UBL4A	6.14896	-0.872426	1.30936e-24	down	5.69786	-1.08345	5.6703e-30	down	5.39503	-1.96248	9.13497e-37	down
FAM120AOS	5.96192	0.740286	1.33738e-24	up	6.30427	0.407018	2.96145e-09	up	6.3528	0.105555	0.426023	insensitive
SFXN1	7.48232	-0.593043	1.34998e-24	down	6.94255	-0.391434	9.90111e-10	down	7.08214	-0.366589	0.000182909	down
STAG2	7.95864	-0.561125	1.37684e-24	down	8.36433	-0.119777	0.0360577	down	8.21535	-0.185499	0.0548152	insensitive
C6orf203	4.50269	1.02863	1.39387e-24	up	4.42409	0.313144	0.00423396	up	3.74635	0.00762645	0.97962	insensitive
HMGCS1	8.974	0.610856	1.39387e-24	up	8.47377	-0.88864	1.27394e-53	down	9.52513	0.50071	2.10767e-11	up
GTF3C3	5.26986	-0.872715	1.51277e-24	down	5.71734	-0.243397	0.00546964	down	6.07919	0.184439	0.14219	insensitive
OCEL1	3.49183	1.45622	1.55896e-24	up	3.21324	1.00551	2.47577e-11	up	2.68781	0.706226	0.042006	up
HIST1H3F	7.35828	0.807734	1.61346e-24	up	7.88762	0.0972887	0.140848	insensitive	6.82235	-0.22697	0.093231	insensitive
ZFP36	8.13349	0.773687	1.62278e-24	up	6.38237	0.121777	0.165635	insensitive	7.81373	-1.96247	1.5543e-94	down
TAB2	7.69572	-0.591589	1.64337e-24	down	8.49613	0.138897	0.0125147	up	7.74137	-0.26792	0.00370392	down
PTCH2	4.24205	1.02452	1.6491e-24	up	2.79734	0.251226	0.183959	insensitive	4.01557	0.30117	0.187089	insensitive
RAB3IP	5.61269	0.827333	1.67357e-24	up	5.71911	1.04451	1.16175e-33	up	5.43208	0.698597	2.60617e-07	up
BTBD6	5.34796	-0.819445	1.67735e-24	down	6.60936	0.288782	0.000580813	up	5.41313	-1.79728	1.26958e-33	down
CNDP2	7.00324	-0.611126	1.74473e-24	down	6.38205	-0.550229	1.63416e-15	down	6.69053	-0.075716	0.529206	insensitive
NUP205	7.82111	-0.617485	1.75576e-24	down	8.0909	-0.545627	9.66558e-22	down	7.86682	-0.291188	0.00125457	down
CEBPG	7.86862	-0.59582	1.77287e-24	down	7.68024	-0.112751	0.0598162	insensitive	7.82837	-1.16374	1.76521e-39	down
FAF2	7.34002	-0.641537	1.81972e-24	down	7.9516	0.0865815	0.176483	insensitive	7.16498	-1.01641	1.22594e-26	down
TES	6.30156	-0.685478	1.8846e-24	down	5.84763	0.450153	1.46225e-08	up	5.66887	-0.539599	0.000107101	down
WARS	5.34415	-0.839604	2.15258e-24	down	5.38219	-1.08731	3.19548e-34	down	5.19031	-1.42002	2.96341e-20	down
PLEKHO1	7.19178	-0.680066	2.24973e-24	down	6.99026	-0.495339	5.32521e-14	down	6.92114	-1.17889	9.96097e-32	down
KIF20B	8.0747	0.559492	2.26142e-24	up	8.09769	0.23771	0.0003395	up	7.94124	0.0490317	0.667789	insensitive
KDM3A	8.79215	0.548612	2.29818e-24	up	7.69193	1.17005	2.23967e-93	up	7.75812	0.0962327	0.329819	insensitive
LDOC1L	3.42602	-1.55458	2.36469e-24	down	3.85897	-0.745497	8.58134e-09	down	2.28679	-2.95544	6.49584e-09	down
PGBD1	5.36555	0.792769	2.38326e-24	up	5.06812	0.607694	3.42446e-10	up	4.65633	0.355924	0.0507551	insensitive
SAPCD2	5.53845	0.903106	2.70824e-24	up	5.78395	0.144966	0.100576	insensitive	4.50449	-0.31185	0.111653	insensitive
OS9	5.12562	0.844802	2.85846e-24	up	5.12258	0.431315	3.68715e-06	up	4.92881	0.0803992	0.674707	insensitive
XRCC5	8.62002	-0.530486	2.88887e-24	down	8.73101	-0.255314	9.29324e-07	down	8.8237	-0.2436	0.00350809	down
FUCA1	3.52562	1.29872	2.9435e-24	up	3.98309	0.740521	5.76374e-10	up	2.97661	0.605557	0.0495495	up
PDE6D	3.8555	1.22637	3.03229e-24	up	4.44732	1.14532	2.53739e-22	up	4.03258	0.945334	4.92176e-06	up
ZBTB21	7.51804	-0.587933	3.04616e-24	down	6.45451	0.243904	0.000624121	up	7.04974	-0.643631	5.89057e-11	down
MAX	6.62909	0.655201	3.38434e-24	up	6.54495	-0.0632883	0.391197	insensitive	6.35109	0.0961275	0.45051	insensitive
ATP8B2	4.88151	-0.915175	3.43358e-24	down	5.45467	-0.0096454	0.927219	insensitive	5.04648	-0.429771	0.00968288	down
ETAA1	6.52098	-0.656074	3.47812e-24	down	7.21279	-0.0166744	0.830975	insensitive	6.67126	-0.79824	3.47434e-12	down
FCGR2A	3.19619	-1.49749	3.47812e-24	down	2.34512	-3.62329	9.02335e-39	down	3.74793	0.0928856	0.738878	insensitive
MR1	4.67649	-0.948626	3.65977e-24	down	5.11003	-0.355341	0.000136596	down	4.88814	0.573604	0.000576505	up
ZSCAN32	5.71668	0.810258	3.68648e-24	up	6.16587	0.365213	4.34611e-07	up	5.32185	-0.623029	3.54355e-05	down
NTRK1	2.50571	-1.83756	3.83832e-24	down	1.98441	-1.15671	8.33112e-05	down	5.02963	-1.41255	3.50965e-18	down
CRELD2	3.16419	1.48167	4.00273e-24	up	1.82858	-0.130906	0.624952	insensitive	2.17367	-0.485921	0.281883	insensitive
VCPIP1	8.23601	0.598077	4.01903e-24	up	8.67121	0.488623	1.12644e-20	up	8.43963	0.139726	0.128984	insensitive
RPL12	7.09815	0.693479	4.04653e-24	up	5.9252	-0.461285	8.5539e-09	down	6.50961	-0.00660843	0.963379	insensitive
LPGAT1	6.04797	-0.80934	4.09741e-24	down	5.94914	-0.703232	2.78961e-22	down	6.26443	0.0208606	0.887567	insensitive
DARS	5.95974	-0.737533	4.11358e-24	down	6.52272	-0.357167	9.90085e-08	down	6.31392	0.0717547	0.59836	insensitive
VPS33B	5.29793	0.80962	4.23231e-24	up	5.65302	0.424166	9.9586e-08	up	4.67766	-0.709211	7.48516e-05	down
CDC42EP4	2.01155	2.40861	4.84902e-24	up	1.58664	1.17163	6.83733e-06	up	0.940982	2.12587	0.00507343	up
AURKB	6.66967	0.682703	4.99172e-24	up	6.62184	0.305124	9.76737e-06	up	5.91834	0.226105	0.0870919	insensitive
LHPP	3.17967	-1.48845	5.05031e-24	down	3.17548	-1.02178	1.7808e-11	down	3.33078	-0.901814	0.00125468	down
TNRC6A	7.51055	-0.591925	5.14411e-24	down	8.30699	-0.00411933	0.949489	insensitive	7.63259	-0.388588	2.30532e-05	down
THBS4	1.67253	-2.89987	5.1713e-24	down	2.05403	-2.02797	5.01792e-16	down	2.80771	0.52762	0.113159	insensitive
LOC150776	6.98094	-0.61782	5.17941e-24	down	6.67633	-0.143593	0.0543289	insensitive	6.35807	-0.809775	1.29133e-13	down
MARS2	6.8977	0.69792	5.34088e-24	up	6.56586	-0.296006	0.000145055	down	6.49859	-0.573952	8.95421e-08	down
SUV420H2	3.15542	1.52916	5.42687e-24	up	3.68654	0.440384	0.00131426	up	3.20938	1.40276	8.2489e-07	up
RCHY1	5.50204	-0.776609	5.9751e-24	down	5.85566	-0.193245	0.0133678	down	6.14351	-0.244127	0.0529743	insensitive
CHST14	4.01282	-1.10123	6.16641e-24	down	4.34122	-0.778831	8.28563e-12	down	3.79743	-0.457673	0.0535232	insensitive
RHOQ	6.54988	-0.668645	6.55138e-24	down	6.64165	0.0570438	0.443712	insensitive	6.82249	-0.160333	0.146802	insensitive
AKT2	6.13122	-0.711879	6.58765e-24	down	6.07882	-0.030336	0.728437	insensitive	5.92032	-0.484778	0.00016786	down
HIST1H2BN	7.06422	0.776234	6.94827e-24	up	7.42465	-0.0539095	0.443979	insensitive	6.18609	0.0723048	0.5957	insensitive
BET1L	6.60264	0.630396	7.06398e-24	up	6.54197	0.0976589	0.193315	insensitive	5.70411	-0.712906	6.21921e-08	down
BAG2	6.47626	0.700837	7.48972e-24	up	6.29895	0.0331343	0.673085	insensitive	5.99	0.120111	0.376986	insensitive
FAM21C	4.21737	-1.03301	8.1068e-24	down	4.66184	-0.586376	3.58193e-09	down	4.38355	-0.409676	0.0489639	down
GPATCH2L	7.93049	0.567629	8.1068e-24	up	7.5446	0.669444	2.87136e-27	up	8.04648	0.638946	1.38787e-14	up
RPS2	7.40639	0.637944	8.11651e-24	up	6.53121	-0.442457	8.52253e-09	down	6.89224	-0.144869	0.189305	insensitive
RABGGTA	3.75915	-1.18917	8.27274e-24	down	3.80382	-0.313435	0.020099	down	3.34242	-0.363568	0.205562	insensitive
RPS6KL1	2.92183	-1.59468	8.98363e-24	down	4.04651	0.113088	0.394379	insensitive	5.54593	0.884824	2.95097e-11	up
PCGF1	4.03525	-1.1143	9.34204e-24	down	4.10601	-0.611298	2.18253e-07	down	3.6959	-2.09369	2.93028e-14	down
INSIG1	9.33206	0.611967	9.72252e-24	up	8.91542	-0.310051	9.28991e-09	down	9.20632	-0.101342	0.231622	insensitive
ZNF714	7.93148	0.56553	9.777e-24	up	7.44896	0.0907756	0.15439	insensitive	7.60708	0.322788	0.000435322	up
ZNF761	6.88557	0.667625	9.844e-24	up	6.51262	0.29335	5.45678e-05	up	6.29861	-0.27397	0.0223669	down
MAP3K11	5.83936	0.844729	1.0101e-23	up	5.31021	0.215006	0.0158395	up	5.35881	-0.471674	0.00128315	down
TPR	8.71446	0.539117	1.0577e-23	up	8.65059	0.19679	0.00290036	up	8.90097	0.277339	0.000743004	up
GRAP	3.73001	-1.22963	1.08786e-23	down	3.78412	-0.87033	2.95939e-12	down	3.95168	-0.854632	0.000155648	down
NCAPG2	7.84283	-0.610379	1.08811e-23	down	7.35713	-0.123387	0.0834481	insensitive	7.86912	-0.181434	0.0548152	insensitive
TLR10	3.94932	-1.29522	1.12197e-23	down	4.90552	-4.04826	1.62269e-207	down	3.99971	-0.0729607	0.784941	insensitive
PTPN1	7.66671	0.612452	1.15996e-23	up	7.35585	0.360116	1.64886e-09	up	6.68255	-0.412523	7.81307e-05	down
SNAPC2	4.39939	1.15131	1.17921e-23	up	3.6812	0.726461	1.24846e-07	up	3.36313	0.142021	0.645572	insensitive
VIM	9.51142	0.553599	1.27374e-23	up	8.52165	0.292159	7.54926e-08	up	8.43114	-0.369265	6.94081e-06	down
LRTM2	0.969783	-4.04282	1.287e-23	down	0.911026	-3.61899	3.31847e-17	down	2.86598	-0.872127	0.00829042	down
STX10	3.79654	-1.41011	1.35021e-23	down	3.02851	-0.931446	2.14626e-08	down	3.95754	-0.889334	7.54884e-05	down
SLC36A4	5.96232	-0.738308	1.36435e-23	down	5.89035	-0.00523047	0.951909	insensitive	6.90273	0.358472	0.000522336	up
PPM1F	4.80965	-0.971991	1.37007e-23	down	5.28164	-1.17978	1.00956e-40	down	4.94856	-0.602955	0.000239295	down
FEM1C	8.37877	0.562362	1.38927e-23	up	7.85934	0.433463	4.66373e-14	up	8.62584	0.876462	1.36819e-23	up
FAM212A	4.57904	-1.00376	1.43462e-23	down	4.51123	-0.521872	1.85374e-06	down	4.56907	-1.12283	2.11796e-09	down
STAU1	7.42273	0.650539	1.47525e-23	up	7.37021	0.261825	1.01965e-05	up	6.85963	-0.0386057	0.757826	insensitive
SIAH1	6.54352	-0.657295	1.54772e-23	down	7.13745	0.187429	0.00304559	up	6.59781	-0.770107	3.68757e-13	down
ATXN7L2	5.27646	-0.862451	1.5505e-23	down	4.59769	-0.42358	5.32526e-05	down	5.01493	-1.29405	1.05815e-15	down
CD300C	1.20752	-3.42434	1.60126e-23	down	NA	NA	NA	NA	2.27049	-0.664443	0.123136	insensitive
XPOT	7.56678	-0.618823	1.61246e-23	down	7.5208	-0.790607	2.42303e-34	down	7.51873	-0.205677	0.041105	down
KIF21A	5.17965	0.904539	1.70735e-23	up	5.96558	0.702213	2.31643e-17	up	5.18359	-0.106256	0.546936	insensitive
GPR84	2.14593	-2.1697	1.76767e-23	down	1.29802	-4.29361	4.61629e-27	down	2.42609	-1.11532	0.00448249	down
PPM1A	8.02788	-0.600919	1.86506e-23	down	7.95553	0.760706	3.44684e-44	up	8.82143	0.379521	4.34319e-05	up
KRIT1	6.40334	-0.695538	1.9174e-23	down	6.28858	-0.171649	0.0226577	down	6.67161	0.271204	0.0110481	up
CFL1	8.13941	0.600852	1.94741e-23	up	7.12027	-0.0686969	0.327166	insensitive	7.42334	-0.192418	0.0559757	insensitive
TXNDC15	4.12669	-1.10869	1.95383e-23	down	4.13272	-1.28227	9.63062e-29	down	4.8509	0.291987	0.100368	insensitive
B3GNT5	2.73315	-1.64282	1.99729e-23	down	2.52159	-1.88822	1.01521e-21	down	3.0379	-0.787844	0.0114803	down
PPME1	4.89348	0.944794	2.04353e-23	up	4.82962	0.392659	0.000106096	up	4.2108	0.28204	0.197475	insensitive
ANP32A-IT1	5.13131	-0.913715	2.13713e-23	down	5.21947	0.0329526	0.773603	insensitive	5.9612	0.430054	0.000634963	up
UBA6-AS1	4.74355	-0.937768	2.14225e-23	down	4.75569	-0.766253	1.13605e-13	down	4.96603	-0.384195	0.024202	down
CHIC1	4.96428	-0.87445	2.20743e-23	down	5.46555	-0.506043	1.85348e-09	down	5.92996	-0.00747141	0.963837	insensitive
HIST1H1D	9.35893	0.716623	2.34993e-23	up	9.61727	0.238551	0.000322305	up	8.92767	-0.217248	0.0411758	down
FAM73B	5.68658	0.778928	2.35553e-23	up	6.04338	0.510108	2.54882e-11	up	5.05155	-0.426484	0.0102779	down
ERAP2	6.02232	-0.888196	2.46516e-23	down	5.29712	-0.74011	9.44161e-13	down	5.42267	0.0644589	0.704356	insensitive
MARCKS	6.98365	-0.607951	2.49435e-23	down	7.38415	0.164749	0.00887462	up	6.62631	-0.285352	0.0124354	down
TMBIM4	4.1542	-1.12387	2.53751e-23	down	4.63238	0.266693	0.0137134	up	4.42368	-0.18245	0.3811	insensitive
RGS16	8.87165	-0.772713	2.60574e-23	down	7.20075	-0.397879	0.000252853	down	9.06687	-2.04289	1.38712e-140	down
HIST1H2AC	7.99794	0.832469	2.69239e-23	up	8.30054	0.190459	0.00166185	up	7.04778	-0.0267427	0.861083	insensitive
KRTCAP3	2.30508	1.95595	2.7296e-23	up	1.70085	1.30618	4.48755e-07	up	2.73319	1.878	2.74987e-08	up
GALNT3	4.73732	-0.931249	2.74957e-23	down	3.27562	-1.52424	2.82099e-22	down	4.85512	0.392863	0.0293005	up
ITGAV	6.04391	0.693335	2.77645e-23	up	6.02428	0.845048	1.1076e-29	up	6.11682	0.293034	0.0226235	up
FUS	9.0467	0.556189	2.85406e-23	up	8.14666	0.274783	3.50196e-07	up	9.18537	0.706282	1.71835e-17	up
TNFAIP3	4.8058	-0.925048	2.98521e-23	down	5.46146	0.69591	4.89428e-09	up	5.83461	-0.440522	0.000460888	down
DLG3	4.08879	-1.1773	3.12323e-23	down	4.8637	-0.366871	0.000345843	down	4.03165	-0.301697	0.188727	insensitive
IRGM	3.21961	1.54427	3.13901e-23	up	2.28917	1.50844	8.8634e-12	up	4.06478	2.54102	7.06845e-29	up
MED20	4.74705	1.01769	3.14857e-23	up	5.75799	0.465887	1.0229e-08	up	4.10543	-0.336945	0.122155	insensitive
LINC01355	4.8498	0.97337	3.26067e-23	up	6.24574	0.974988	8.8026e-31	up	7.10683	2.25904	2.62335e-102	up
VPS26A	5.89798	0.719478	3.70825e-23	up	6.24156	0.305529	1.24493e-05	up	5.71316	-0.312901	0.019177	down
NT5DC3	7.29344	0.641246	3.87164e-23	up	6.40445	-0.214387	0.00182843	down	6.24025	-0.169558	0.177139	insensitive
CD1A	0.656477	-5.96967	3.89132e-23	down	0.167829	-4.43251	1.2201e-12	down	1.60038	-0.541968	0.346714	insensitive
MEF2D	8.6026	-0.55481	3.91656e-23	down	8.28517	-0.120643	0.0787611	insensitive	8.33917	-0.983792	2.13376e-31	down
SLC7A2	7.87759	0.629808	3.92423e-23	up	7.38324	-0.901088	3.48987e-35	down	6.80699	-0.436345	2.29546e-05	down
KITLG	1.257	3.23334	4.0935e-23	up	0.660986	1.79286	3.32681e-06	up	1.2721	0.425781	0.529686	insensitive
NNT	6.24563	-0.706659	4.11919e-23	down	6.95207	0.0339853	0.640627	insensitive	6.63605	-0.0151638	0.911068	insensitive
REL	6.78514	0.694701	4.24096e-23	up	6.74563	0.682445	6.19448e-21	up	7.06298	0.0525102	0.65407	insensitive
ABCB1	3.67103	1.30991	4.37716e-23	up	2.5025	1.68654	5.67836e-16	up	2.85626	-0.204194	0.590209	insensitive
MTHFD2	8.5994	0.55732	4.41487e-23	up	7.72027	-0.428294	6.65845e-14	down	8.20376	-0.347064	7.08065e-05	down
DPM1	6.31813	0.677077	4.5736e-23	up	5.48691	0.341448	0.000186551	up	5.85503	-0.0104459	0.95176	insensitive
TGIF1	6.00303	-0.747802	4.62319e-23	down	6.82349	0.156117	0.0347617	up	6.3085	-0.603067	4.36894e-07	down
ITGA5	6.01113	-0.696695	4.6404e-23	down	6.16814	-0.838185	1.17026e-28	down	5.77533	-1.71183	2.05289e-37	down
DFNA5	1.73564	-2.63901	4.73354e-23	down	2.87409	-1.28093	4.54959e-13	down	3.9612	0.439315	0.0481835	up
C14orf132	5.40257	0.850202	4.75694e-23	up	5.68492	0.27854	0.00149502	up	4.41024	0.0246973	0.917827	insensitive
DNAJC9	7.53677	0.569809	4.85744e-23	up	6.81617	0.00314691	0.966907	insensitive	7.32924	0.0466889	0.681477	insensitive
PXDN	6.46278	-0.6317	4.94275e-23	down	7.32929	0.099068	0.148964	insensitive	6.40386	-0.523294	1.97539e-06	down
NIPBL-AS1	7.31456	0.626855	4.94275e-23	up	7.41173	0.49785	6.16824e-17	up	7.62086	0.747996	1.0832e-14	up
ADGRE5	5.98315	-0.714	4.9515e-23	down	5.83937	-0.425087	4.17153e-07	down	6.36877	-0.835542	2.60078e-12	down
IL1RN	1.00491	-3.86052	5.05504e-23	down	1.37903	-6.65415	2.57948e-36	down	0.938921	-1.50056	0.0618213	insensitive
UCP2	6.28244	0.788199	5.12158e-23	up	6.12784	0.0281155	0.726852	insensitive	6.08526	1.12743	1.70407e-21	up
SNHG1	9.22232	0.530277	5.18358e-23	up	8.68016	-0.18018	0.00682157	down	9.11489	-0.573543	3.10022e-12	down
HERC6	3.18837	-1.44698	5.26637e-23	down	3.70841	-0.236679	0.081488	insensitive	4.12993	0.127176	0.595443	insensitive
LTV1	7.29745	-0.573186	5.32562e-23	down	6.3739	-0.901191	3.58563e-31	down	7.00042	-1.16765	7.98656e-31	down
NLRP3	7.71032	-0.605015	5.34088e-23	down	6.14638	-1.92848	4.23101e-130	down	7.23591	0.374745	0.00013925	up
SGK1	7.34438	0.753577	5.37644e-23	up	7.05973	-0.246027	0.0107951	down	8.13938	-1.21404	8.6061e-47	down
CTH	3.88404	1.25588	5.44201e-23	up	3.33789	-0.172747	0.280484	insensitive	4.69471	1.89658	2.73983e-28	up
KIAA1919	5.34493	0.805831	5.64792e-23	up	5.70877	0.758449	1.50256e-21	up	5.33823	0.476763	0.00108775	up
SLC10A3	4.90901	1.0168	5.91347e-23	up	3.66877	0.34012	0.0131277	up	3.82602	-0.141205	0.594574	insensitive
ZFYVE1	4.47504	1.00269	6.00742e-23	up	5.57609	0.941956	1.8165e-31	up	4.46169	0.838648	3.22378e-06	up
EDF1	4.58611	0.931829	6.14415e-23	up	4.14686	0.177686	0.163073	insensitive	4.00965	-0.384355	0.0891397	insensitive
PNMA1	6.57866	0.697449	6.2426e-23	up	6.11201	0.455027	2.49757e-09	up	5.32081	-1.14969	3.09448e-15	down
YWHAH	8.34145	0.583953	6.51137e-23	up	7.44687	0.158674	0.0130155	up	7.32243	-0.201155	0.0404562	down
KRBA1	3.42277	-1.35097	6.59473e-23	down	3.20546	-1.47325	1.52993e-20	down	3.09095	-0.715375	0.0189944	down
CLPTM1L	6.24247	-0.661677	6.80178e-23	down	6.2352	-0.298663	0.000163744	down	5.8981	-1.58716	1.69419e-34	down
IARS	8.70883	-0.543887	6.90061e-23	down	8.41997	-1.0978	4.75533e-88	down	8.90903	-0.247596	0.00253597	down
PRRC2C	9.47319	-0.51662	6.92175e-23	down	9.60588	-0.201722	0.000204927	down	9.62585	-0.226114	0.00398951	down
PER1	7.96731	0.581053	7.19982e-23	up	6.34908	0.145133	0.0511863	insensitive	7.45884	-0.954121	1.19369e-20	down
ANKRD54	4.64558	0.938105	7.7247e-23	up	4.56001	0.481566	5.23685e-06	up	4.13428	-0.117082	0.625544	insensitive
LOC100288778	3.94567	-1.1508	7.93752e-23	down	4.2494	-0.0893658	0.534924	insensitive	3.57888	-1.5353	2.6896e-09	down
CDCA8	6.7786	0.619128	7.96978e-23	up	6.85095	0.196659	0.00605015	up	5.83935	0.118037	0.398855	insensitive
HIST1H3J	7.75091	0.804314	8.04135e-23	up	8.14919	-0.0805952	0.232776	insensitive	7.47791	0.20798	0.0857122	insensitive
ABHD15	5.80552	0.795269	8.25013e-23	up	5.77433	0.420005	5.6094e-08	up	5.5751	0.859094	1.09503e-10	up
ZNF142	7.6698	-0.563045	8.26745e-23	down	7.36441	-1.06396	1.97588e-53	down	7.43567	-0.615099	6.64469e-11	down
KLF16	6.82431	0.670112	8.86624e-23	up	5.53277	-0.477785	5.80664e-07	down	5.779	-2.08767	3.4105e-47	down
FASN	8.76165	0.513191	9.06864e-23	up	8.0417	-0.822547	2.83288e-26	down	8.31129	-0.403496	5.35483e-06	down
ITGB7	5.9434	-0.751013	9.42398e-23	down	5.94181	-0.112489	0.153777	insensitive	5.93312	-0.379746	0.00314551	down
RNPEPL1	5.29267	-0.833568	9.86128e-23	down	4.98493	-0.220271	0.0262136	down	4.5138	-0.848607	4.38856e-06	down
SLC22A18AS	0.946593	-4.01644	1.00018e-22	down	1.33902	-1.12599	8.12396e-05	down	2.41227	0.0179443	0.969731	insensitive
METTL12	4.84229	1.12028	1.09429e-22	up	5.10259	-0.551871	1.2583e-09	down	5.30514	0.443799	0.00204536	up
PIM3	7.53386	0.615836	1.10541e-22	up	6.77836	0.0707229	0.335503	insensitive	6.91139	-2.43125	7.97086e-104	down
SFT2D1	5.91101	-0.744428	1.11063e-22	down	5.38826	-0.174329	0.0547551	insensitive	6.31009	-0.499135	7.81675e-06	down
HIST1H2AG	7.84981	0.812952	1.21399e-22	up	8.05225	-0.0420298	0.510805	insensitive	7.34008	-0.0314061	0.81987	insensitive
ACOT7	4.92631	0.85552	1.23195e-22	up	3.99632	-0.785682	1.73821e-10	down	3.82041	0.19661	0.428516	insensitive
TTC39C	7.26058	-0.603617	1.24855e-22	down	7.32766	-0.0810257	0.284448	insensitive	7.5411	-0.147369	0.129745	insensitive
TAF9	6.60304	0.614463	1.32875e-22	up	5.95139	-0.330452	2.67523e-05	down	6.19368	-0.448854	0.000109934	down
TRAPPC13	5.417	-0.760566	1.36404e-22	down	5.44082	-0.234854	0.0246064	down	5.6426	-0.243587	0.102462	insensitive
SNORA16A	4.81559	1.04124	1.39065e-22	up	3.14773	-0.0706181	0.711275	insensitive	4.35491	0.931129	5.79113e-07	up
CIDEB	2.94335	-1.55742	1.43444e-22	down	5.38489	-0.163418	0.0557165	insensitive	5.51088	-0.241769	0.0992621	insensitive
DENND4B	6.51295	-0.728029	1.4402e-22	down	6.42717	-0.422855	7.65889e-09	down	6.66384	-0.657349	4.09061e-09	down
KLHL42	5.59701	-0.781587	1.49336e-22	down	5.98504	-0.624732	3.03277e-14	down	6.28832	0.300048	0.010447	up
ETV7	2.41043	-1.83782	1.62339e-22	down	2.28791	-2.51874	2.68442e-28	down	3.06227	-0.309899	0.344244	insensitive
LINC00472	4.74888	0.907882	1.64286e-22	up	5.55667	0.860354	1.46544e-17	up	5.81549	-0.322986	0.0128194	down
HIST1H2BJ	8.02891	0.815215	1.75144e-22	up	8.3397	0.0907093	0.167156	insensitive	7.51442	0.428904	1.2167e-05	up
GDI2	7.98879	0.631965	1.76545e-22	up	8.25567	0.0103394	0.870659	insensitive	7.7452	-0.559558	3.24429e-10	down
KLHL20	5.9971	0.749014	1.77135e-22	up	6.10023	0.523357	3.36764e-13	up	5.76694	0.447585	0.000730858	up
SLC43A3	7.83884	-0.554646	1.77824e-22	down	7.52205	-1.2434	6.15993e-81	down	7.54548	-0.628242	4.07944e-12	down
HIST1H3B	8.80347	0.724508	1.81015e-22	up	9.19793	0.140153	0.0355598	up	8.47264	-0.129078	0.245881	insensitive
ZNF433	2.287	2.04932	1.85551e-22	up	5.09946	0.558728	1.03617e-06	up	5.89296	0.0461122	0.761566	insensitive
ACAT1	4.83766	0.846917	2.04759e-22	up	4.94134	-0.188172	0.0680073	insensitive	5.44676	1.00612	3.00419e-13	up
FBXO32	2.42413	-2.03823	2.0989e-22	down	3.29932	-0.980653	4.00208e-11	down	4.12561	1.40474	8.87036e-12	up
DHX57	4.9059	-0.848488	2.19474e-22	down	5.39872	-0.646657	8.25878e-15	down	5.30533	-0.333404	0.0314049	down
TYW3	6.32571	-0.633516	2.21576e-22	down	6.07088	-1.15628	1.45508e-47	down	6.38797	-0.815976	2.68316e-13	down
HIST4H4	4.49625	0.995734	2.23412e-22	up	4.23985	0.0795026	0.578613	insensitive	3.74881	0.237344	0.35727	insensitive
RNASEH2B	5.35843	-0.818668	2.23412e-22	down	5.37591	-0.413265	3.68612e-06	down	5.81806	0.0947641	0.508773	insensitive
EXT1	5.09914	0.89081	2.25263e-22	up	4.97911	1.1779	1.98583e-27	up	5.36109	2.0039	1.31308e-37	up
GPR85	3.4956	-1.25678	2.27149e-22	down	4.17802	-1.43647	1.13323e-31	down	4.4564	1.34947	1.58784e-12	up
ZNF462	6.27198	-0.703143	2.33064e-22	down	6.1586	-1.24132	1.96685e-66	down	6.27457	-0.214929	0.0770637	insensitive
HIST1H2AD	1.55977	2.6203	2.38873e-22	up	NA	NA	NA	NA	NA	NA	NA	NA
C16orf72	8.02868	0.574713	2.41343e-22	up	7.97062	0.517132	2.6271e-19	up	8.70946	1.43642	1.28288e-76	up
CNOT2	7.29046	-0.602384	2.4511e-22	down	7.45414	0.283661	1.53963e-06	up	7.83529	0.201738	0.037417	up
TFRC	9.443	0.533897	2.47703e-22	up	8.65451	-0.16522	0.00479494	down	9.1548	0.00392056	0.968778	insensitive
2008-03-01	5.26819	-0.814058	2.56768e-22	down	5.72667	-0.315754	0.000126904	down	5.22044	-0.152666	0.364131	insensitive
LRP8	7.90547	-0.541831	2.74324e-22	down	7.88426	-1.25472	9.55575e-98	down	7.6685	-0.461614	2.47383e-07	down
SFXN3	6.28071	-0.656296	2.76179e-22	down	5.7283	-0.0772321	0.377299	insensitive	5.72545	-1.34033	3.07527e-23	down
MRPL23	2.61433	-1.70619	2.77298e-22	down	3.23228	-0.116879	0.47303	insensitive	2.67114	-0.544703	0.136892	insensitive
FAM199X	6.20614	0.677265	2.80604e-22	up	6.58158	0.463719	2.605e-12	up	6.25884	-0.069014	0.61694	insensitive
TMEM50B	5.42949	0.931168	2.8772e-22	up	5.03405	0.992893	2.85216e-24	up	4.9188	0.0585269	0.768984	insensitive
ZNF146	7.90294	-0.593604	2.88371e-22	down	8.35886	-0.371559	7.98791e-11	down	7.68983	-1.28115	8.99391e-43	down
CENPC	7.44948	0.560884	2.89376e-22	up	7.07302	0.112473	0.102272	insensitive	7.69991	0.808642	7.5443e-21	up
CCND3	6.86578	-0.636647	3.0914e-22	down	7.56006	-0.939347	5.52182e-48	down	7.079	-1.65068	1.6464e-58	down
STXBP3	6.27376	0.677484	3.40676e-22	up	6.23525	0.431879	2.53636e-08	up	5.98284	-0.377916	0.00239797	down
TREML2	1.91684	-2.3811	3.41676e-22	down	1.60927	-2.4513	1.09883e-15	down	1.19518	-0.245728	0.741675	insensitive
DHX16	5.40169	0.78243	3.44288e-22	up	5.67654	0.140212	0.128414	insensitive	4.90439	-1.07729	1.42123e-10	down
WAPAL	8.03725	-0.537113	3.53782e-22	down	8.86235	-0.223395	1.97008e-05	down	8.52125	-0.564724	3.42529e-12	down
ZNF764	4.61473	-0.92031	3.63882e-22	down	4.95843	-0.31381	0.00189603	down	4.59399	-1.04147	5.28459e-09	down
CCDC88C	6.58027	-0.651028	3.84392e-22	down	6.48436	-0.351314	2.4056e-07	down	5.94894	-0.756297	4.2332e-10	down
DBP	3.39801	1.59447	3.86649e-22	up	3.81798	0.245366	0.0633806	insensitive	3.03417	1.37425	5.96931e-06	up
TUBA1C	7.77032	0.642862	3.91565e-22	up	7.10465	-0.278989	5.97552e-06	down	7.15327	0.129416	0.229204	insensitive
HADHA	6.19804	0.671182	3.95363e-22	up	6.11074	-0.0743486	0.341957	insensitive	5.7384	-0.134828	0.349309	insensitive
KANSL2	7.79026	0.634792	4.0329e-22	up	7.22892	0.172702	0.0069965	up	7.67067	0.12907	0.181302	insensitive
SLC39A13	3.61229	-1.19808	4.0848e-22	down	3.79671	-0.1216	0.37413	insensitive	4.50249	0.218782	0.280254	insensitive
KRI1	6.45323	-0.637478	4.27768e-22	down	6.22289	-0.342353	1.21314e-05	down	6.37194	-0.875621	4.18385e-15	down
ZNF709	5.98692	-0.689103	4.33213e-22	down	6.23934	0.750148	4.27626e-17	up	6.37703	-0.787759	3.42399e-12	down
SCRN3	3.396	-1.28897	4.35002e-22	down	4.46316	-0.0130138	0.92495	insensitive	4.07337	0.0149516	0.955569	insensitive
PLK4	8.01392	-0.564842	4.37688e-22	down	8.09068	-0.163246	0.00719643	down	7.72177	-0.736097	2.347e-14	down
HYDIN	1.20426	-3.70908	4.40666e-22	down	0.937076	-2.24262	1.26416e-09	down	2.19447	-0.327415	0.470993	insensitive
UBP1	8.23287	0.521116	4.41952e-22	up	7.75543	0.146745	0.0171598	up	7.76494	-0.226797	0.0141648	down
SPTBN2	4.63809	-0.942023	4.51124e-22	down	3.98468	-1.56637	9.19996e-38	down	4.6695	-0.552509	0.00180984	down
SLC1A4	6.35797	0.665811	4.79076e-22	up	6.40295	-0.167303	0.0188389	down	5.94666	-0.0111705	0.943477	insensitive
MED24	4.84619	-1.03492	5.0465e-22	down	4.52866	-0.727119	3.53045e-12	down	4.711	-0.632205	0.000375156	down
TRAIP	5.14365	0.82033	5.07809e-22	up	4.95774	0.465018	1.2736e-06	up	3.91785	-0.4093	0.0802727	insensitive
ABCE1	8.13029	-0.526724	5.11653e-22	down	7.95897	-0.455733	1.43482e-14	down	8.22487	-0.66616	6.30124e-15	down
NKIRAS1	3.95525	1.1437	5.18393e-22	up	4.25152	0.0425752	0.756991	insensitive	5.1482	0.623631	2.7766e-05	up
KATNAL1	6.15776	-0.674705	5.31437e-22	down	6.8397	0.438098	5.88122e-11	up	6.78478	0.288648	0.00587306	up
BNIP3	4.33235	0.980537	5.4562e-22	up	4.414	0.61106	5.45889e-08	up	4.22809	0.570737	0.00481808	up
SEMA3F	3.51025	1.25519	5.75914e-22	up	2.97981	1.30707	6.74453e-15	up	3.38472	-0.638316	0.0215131	down
MAP4K2	2.88962	-1.8018	6.14432e-22	down	3.12519	-0.63518	5.28113e-05	down	3.31491	-0.481808	0.0923295	insensitive
MLKL	3.52821	-1.27364	6.33909e-22	down	3.68804	-3.43793	3.578e-101	down	3.88905	0.418751	0.0799815	insensitive
ACKR4	1.63968	-2.64055	6.51719e-22	down	4.11012	-1.75749	1.53863e-47	down	3.35619	-0.469252	0.106926	insensitive
GPRIN1	5.82426	-0.81027	6.58744e-22	down	5.76202	-0.133725	0.114282	insensitive	5.02614	-1.89165	2.57078e-29	down
USP18	2.88937	-1.65405	6.64655e-22	down	2.72326	-1.05452	3.62626e-09	down	2.25266	-0.0700327	0.886192	insensitive
ADCK3	5.28038	0.775278	6.71519e-22	up	5.57865	-0.146227	0.114881	insensitive	4.19932	-0.584423	0.0040019	down
HTR1F	4.92906	0.905705	7.40001e-22	up	5.4108	0.734018	1.18759e-18	up	5.61425	1.14568	3.27816e-18	up
FAM208B	8.81187	-0.525226	7.42589e-22	down	8.60866	-0.756403	4.36133e-37	down	9.03125	-0.317544	0.000139419	down
C18orf25	7.75245	0.569197	7.86671e-22	up	7.73005	0.391705	2.84193e-11	up	7.58909	0.164935	0.0885018	insensitive
PKIG	3.61648	-1.28373	7.9932e-22	down	3.57473	-0.740617	2.08821e-07	down	3.53372	0.148536	0.600998	insensitive
KIAA1462	1.21661	-3.17731	7.99679e-22	down	1.24601	-3.48382	4.85755e-21	down	3.42088	0.385122	0.164371	insensitive
JRK	7.62977	-0.590931	8.00001e-22	down	7.66733	-0.248044	8.30723e-05	down	7.14507	-1.63725	2.53969e-58	down
CISD2	5.90168	0.672757	8.08938e-22	up	5.56901	0.386027	3.91287e-06	up	5.58474	0.356082	0.0182234	up
KIAA1161	4.64958	1.01555	8.62563e-22	up	3.92615	-0.277859	0.037677	down	3.79336	0.00373528	0.989833	insensitive
TRIM72	2.48076	-1.755	9.02501e-22	down	2.07496	-3.16476	7.97731e-32	down	2.71601	0.573129	0.0943274	insensitive
MTHFD1L	6.66617	-0.593616	9.15348e-22	down	5.94272	-2.09444	1.77046e-143	down	6.54718	-0.321813	0.00333186	down
KPNB1	9.34418	-0.502326	9.17127e-22	down	8.85898	-0.522099	1.71342e-22	down	8.94476	-0.882896	7.5523e-31	down
PMM1	2.01186	2.07929	9.33404e-22	up	1.25616	-0.123071	0.698866	insensitive	1.57306	1.30229	0.0215612	up
PNRC2	8.72448	0.510941	9.38438e-22	up	8.75446	0.297148	7.86792e-07	up	8.25285	-0.870384	2.5279e-23	down
AKAP8L	6.63935	0.608419	1.00127e-21	up	5.96566	0.292322	0.000185577	up	5.81586	-0.391628	0.00393412	down
GGH	4.88531	0.923322	1.02192e-21	up	5.27423	0.546678	1.24636e-09	up	5.07723	0.877117	4.25989e-08	up
SNUPN	4.57398	-0.926671	1.05614e-21	down	4.74793	-0.692883	3.24236e-11	down	4.7623	-0.224543	0.220311	insensitive
CDC37L1	5.3466	0.747722	1.07733e-21	up	5.67148	0.302271	0.000109815	up	6.04694	0.363844	0.00270119	up
RPLP0	8.25142	0.618247	1.11205e-21	up	7.32893	-0.332479	2.56211e-07	down	7.61744	-0.281674	0.00212966	down
BUD31	5.41763	0.834378	1.1122e-21	up	5.04757	-0.213627	0.0235864	down	5.34546	0.181404	0.242196	insensitive
DEAF1	5.29742	-0.754591	1.13286e-21	down	5.62199	-0.60986	9.95571e-13	down	5.53172	-0.403764	0.00645788	down
ZNF227	5.6196	-0.716879	1.13908e-21	down	6.54619	-0.0998219	0.146625	insensitive	6.06001	-0.366192	0.00255308	down
TCOF1	7.63704	-0.55893	1.1398e-21	down	7.12355	-0.896922	1.54713e-40	down	7.6318	-0.575275	2.49374e-10	down
ELF2	7.25	-0.584552	1.15585e-21	down	7.54164	-0.180637	0.00266991	down	7.39438	-0.412782	1.50679e-05	down
SMG1P7	3.67791	1.17811	1.16808e-21	up	2.94245	0.383409	0.0298353	up	4.25099	2.04036	1.30424e-23	up
KLHDC2	5.57546	0.705588	1.17361e-21	up	6.01638	0.269446	0.000485475	up	5.9597	0.174072	0.185426	insensitive
TMED5	7.87429	0.529117	1.22628e-21	up	7.35628	0.279402	2.38705e-06	up	8.40733	0.740681	2.34123e-17	up
ST13	5.6696	0.729237	1.24323e-21	up	5.64333	-0.216756	0.00957734	down	5.74206	0.323545	0.0213313	up
PLOD3	3.59955	-1.16099	1.30324e-21	down	3.3794	-1.42281	1.69074e-20	down	3.43326	-0.636994	0.0178267	down
GLMN	5.0153	0.865684	1.32387e-21	up	5.10148	0.898916	1.18234e-20	up	5.07013	0.814995	6.34469e-08	up
MAT2B	6.06908	0.740689	1.38931e-21	up	6.96588	0.439989	1.37543e-09	up	5.72388	-0.0174594	0.916545	insensitive
ARMT1	4.62991	0.889075	1.39795e-21	up	5.24035	0.49238	5.21181e-08	up	4.37354	-0.665855	0.000861839	down
DHX35	5.31647	-0.776615	1.41894e-21	down	4.96708	-0.55549	2.61269e-09	down	5.12914	-0.340856	0.0301307	down
ZFP64	4.25161	-1.01085	1.43516e-21	down	5.07035	-0.827805	4.03264e-19	down	4.15247	-0.0429539	0.866997	insensitive
MED19	4.39842	0.945348	1.49832e-21	up	4.48515	0.236407	0.0470656	up	4.85184	0.796487	7.88104e-07	up
RPS5	6.56397	0.631828	1.55301e-21	up	5.73328	-0.347592	2.81119e-05	down	6.2455	0.530544	2.33761e-06	up
LARS	7.34511	-0.623896	1.55635e-21	down	7.26018	-0.743446	9.6591e-36	down	7.59679	-0.0438381	0.698941	insensitive
ZNF668	4.57937	-0.956665	1.5703e-21	down	4.75861	-0.6243	5.62277e-10	down	4.60325	-0.441792	0.0159478	down
DNAAF5	4.17417	-1.00737	1.59235e-21	down	4.57947	-1.23267	2.75655e-31	down	4.17963	-0.807385	6.88413e-05	down
MAPRE2	7.03565	0.569677	1.82376e-21	up	6.81574	0.573485	1.86838e-18	up	6.79066	0.175076	0.105352	insensitive
RAB11A	6.83732	0.747066	1.88996e-21	up	6.87423	0.513443	8.27536e-15	up	7.16739	1.36181	9.33997e-46	up
HIST1H2AH	7.62872	0.893861	1.94456e-21	up	7.61459	0.00564285	0.940039	insensitive	7.26093	0.578209	1.58267e-07	up
ITGB1BP2	3.95475	1.07383	1.95123e-21	up	3.49006	0.403131	0.00568422	up	4.62976	1.71475	3.85072e-22	up
SNHG10	4.60822	-0.926761	1.9566e-21	down	4.61467	-0.492997	1.21097e-05	down	4.35374	-0.317596	0.123209	insensitive
SAMD11	2.9388	-1.47204	1.96094e-21	down	3.26189	-0.238168	0.117481	insensitive	3.3424	-0.0506345	0.881101	insensitive
QTRTD1	6.63985	-0.607055	1.97817e-21	down	6.53071	-0.780402	5.30262e-33	down	6.53522	-0.553176	4.14004e-07	down
PLEKHA2	6.49779	-0.632276	2.02837e-21	down	6.35617	-0.782126	6.2968e-17	down	6.85881	-0.35919	0.00103193	down
TGM5	0.768845	-4.38121	2.05129e-21	down	NA	NA	NA	NA	1.07362	0.320772	0.674707	insensitive
FBXO4	3.33326	-1.3101	2.14482e-21	down	3.67866	-1.26099	1.89387e-21	down	3.83318	0.277444	0.244654	insensitive
WASF1	5.88892	0.878799	2.18675e-21	up	6.47248	0.421611	5.68862e-09	up	5.87883	0.519205	7.61277e-05	up
IL4R	3.4686	-1.34625	2.20768e-21	down	3.86498	-1.99028	1.25517e-51	down	4.4203	-0.622866	0.00131795	down
USP43	3.65109	-1.15737	2.2616e-21	down	4.78928	0.700737	2.51453e-12	up	4.1478	0.287719	0.17887	insensitive
EXOC3	5.78785	-0.741949	2.26697e-21	down	5.35518	0.348376	0.000102543	up	5.77969	-0.850731	1.42408e-10	down
DHX29	6.24392	0.670467	2.3405e-21	up	6.18591	0.214635	0.00412985	up	6.23469	-0.129103	0.31777	insensitive
VPS52	5.01527	-0.871128	2.50742e-21	down	5.44815	-0.282853	0.00132218	down	5.5409	0.262409	0.0636327	insensitive
ZNF174	4.12266	1.03604	2.5494e-21	up	4.59313	0.213943	0.0481313	up	3.28773	-0.393229	0.176353	insensitive
LRRC14B	0.980101	-3.63291	2.61876e-21	down	1.38929	-1.35877	2.65308e-06	down	1.37589	-2.70874	0.000127055	down
SLC27A4	3.7341	1.13752	2.64957e-21	up	3.46243	-0.346418	0.0259273	down	2.68693	0.266822	0.471678	insensitive
TRIM32	5.04083	-0.916547	2.64957e-21	down	5.53799	-0.348256	3.0112e-05	down	4.89418	-0.948191	2.13783e-08	down
MIA3	7.20375	0.564394	2.72839e-21	up	7.39637	0.428705	1.29591e-12	up	7.22157	0.120701	0.250003	insensitive
PEF1	5.13969	-0.800081	2.81895e-21	down	5.14402	-0.203525	0.0567243	insensitive	4.90752	-0.491316	0.00430493	down
SUGT1	5.3343	0.939332	2.93706e-21	up	4.92468	0.433902	7.94001e-06	up	6.33509	2.12493	2.01623e-77	up
METTL3	5.36363	-0.865009	2.94736e-21	down	6.14633	-0.188917	0.0119932	down	6.0299	-0.0989841	0.483755	insensitive
TBCE	4.66209	0.895444	2.95818e-21	up	5.32453	0.112117	0.216591	insensitive	4.84091	-0.144221	0.42924	insensitive
HERC5	4.32441	0.999875	3.09332e-21	up	4.15881	0.73395	1.21805e-09	up	3.88422	0.354646	0.125895	insensitive
UBL3	5.52597	0.801527	3.17306e-21	up	5.88566	1.20567	2.62451e-50	up	5.35315	0.169442	0.27899	insensitive
CIPC	5.3074	-0.785698	3.18757e-21	down	5.68576	-0.552225	2.2583e-11	down	5.33053	-0.681858	2.2963e-06	down
ARHGAP4	5.84261	-0.756071	3.31787e-21	down	5.63769	-0.021652	0.817049	insensitive	5.95823	-0.585087	2.58819e-06	down
CCDC150	4.92475	0.814442	3.82415e-21	up	4.7817	0.28926	0.00376218	up	5.01804	0.700455	7.31949e-06	up
PRUNE2	4.91521	-0.902328	4.15918e-21	down	5.07733	-2.00658	4.98075e-98	down	6.32927	0.00997863	0.944026	insensitive
GCA	4.37492	0.957461	4.4665e-21	up	4.51979	0.691397	1.45257e-10	up	4.43431	0.615209	0.00173562	up
UBAP2	7.39434	0.580604	4.52448e-21	up	7.31759	0.0543838	0.403159	insensitive	7.07796	0.0384381	0.748676	insensitive
MICA	4.88139	0.818866	4.69991e-21	up	4.68303	0.182557	0.0851194	insensitive	4.95072	1.01413	1.06002e-10	up
URB2	7.52813	-0.552932	4.71815e-21	down	7.38583	-0.890704	2.22542e-36	down	7.38478	-1.06587	1.19967e-29	down
NR3C1	8.78079	-0.537593	4.84886e-21	down	9.29069	0.157389	0.00310991	up	9.72172	-0.238434	0.00369404	down
ANAPC13	5.15511	-0.795541	4.94097e-21	down	5.46366	-0.352841	0.000124195	down	4.97159	-0.64248	0.000106224	down
BRD9	6.68465	-0.650147	5.01951e-21	down	6.43301	0.0572844	0.453755	insensitive	6.42565	-1.25516	1.56566e-28	down
KAZALD1	5.75046	-0.709592	5.17022e-21	down	5.43153	-1.52328	6.8426e-68	down	5.92233	-0.293958	0.0199972	down
CACTIN	5.65557	0.690295	5.56491e-21	up	4.93004	0.101061	0.349319	insensitive	4.81649	-0.542472	0.00123946	down
MPV17L2	3.68205	1.15677	5.6978e-21	up	3.04098	-0.367394	0.0275549	down	2.52621	0.648801	0.0833844	insensitive
LINC01004	7.37801	0.817629	5.70387e-21	up	8.05385	1.24396	6.01983e-36	up	8.11928	1.08179	7.06138e-38	up
RTN4	7.80261	0.514889	5.78622e-21	up	7.40014	0.361017	7.96981e-09	up	8.11106	0.742486	1.35208e-19	up
HCP5	4.53954	0.908368	5.93302e-21	up	5.27539	0.371856	4.33748e-05	up	3.90135	-0.41099	0.0728407	insensitive
GNL3L	8.05655	-0.53718	5.98263e-21	down	7.43198	-0.498796	1.35784e-17	down	7.69225	-0.472641	1.63168e-07	down
SLC26A9	0.566055	-5.05806	6.1185e-21	down	1.25457	-4.49732	5.26277e-27	down	1.07281	-0.740126	0.317949	insensitive
AIM1	2.28719	-1.89506	6.12477e-21	down	3.1994	-0.955395	5.6839e-10	down	3.8131	1.04365	2.53376e-06	up
SLC41A3	4.09067	-1.04964	6.51722e-21	down	3.99789	-0.165933	0.213988	insensitive	4.27245	0.00384317	0.988083	insensitive
MAML1	7.25636	0.557812	6.81269e-21	up	7.62545	0.296109	2.52126e-06	up	6.74965	-0.443163	2.32403e-05	down
SYTL1	3.19722	-1.39568	6.85612e-21	down	2.10593	-1.36725	2.49104e-09	down	3.33511	-0.192576	0.532463	insensitive
GAS5	8.2319	0.618268	6.96393e-21	up	7.63364	-0.730878	6.97193e-22	down	8.57233	-0.0332703	0.750679	insensitive
NEXN	3.98486	-1.12485	7.04999e-21	down	5.05017	-0.798118	1.66922e-18	down	6.32064	0.757555	1.1986e-11	up
NAPRT	4.19602	1.0249	7.06089e-21	up	3.2505	0.0909541	0.603698	insensitive	4.34281	0.861116	9.14411e-06	up
ZNF528	6.05382	-0.681761	7.151e-21	down	6.40248	0.20533	0.0134758	up	6.14723	-0.022263	0.882354	insensitive
TRMT11	5.51542	-0.757767	7.24217e-21	down	5.12276	-0.552758	2.02828e-09	down	5.76086	0.0156266	0.923433	insensitive
NME6	5.10986	-0.806215	7.25355e-21	down	5.12719	-0.738799	4.55668e-14	down	4.79044	-0.50661	0.00525466	down
PER3	3.89926	-1.06164	7.42302e-21	down	4.74362	-2.70958	4.24259e-113	down	4.33106	-0.5186	0.00820726	down
RBL2	5.77507	-0.769051	7.65849e-21	down	6.71915	0.135481	0.0546489	insensitive	6.08276	0.0461201	0.753348	insensitive
KIF3B	5.70676	-0.836845	7.79954e-21	down	6.10805	0.013512	0.873151	insensitive	5.35608	-0.562748	0.00011185	down
TSPAN13	4.21508	0.959512	7.84439e-21	up	4.20045	0.986168	4.05763e-13	up	3.97709	0.402258	0.0687277	insensitive
SRSF5	8.61438	0.489688	7.9764e-21	up	7.91201	0.291009	1.19228e-06	up	8.50551	0.0176341	0.866959	insensitive
UHRF1BP1	6.9338	-0.629193	8.00855e-21	down	6.99415	-0.562873	1.16778e-17	down	7.46909	0.180145	0.063265	insensitive
CFAP20	6.31521	0.625512	8.06185e-21	up	5.84151	-0.0580399	0.491221	insensitive	5.78571	0.212531	0.136223	insensitive
PGGT1B	5.98871	-0.692459	8.37638e-21	down	5.8841	0.0234677	0.789457	insensitive	6.43646	-0.142027	0.236197	insensitive
CAMLG	4.78582	0.873699	8.74047e-21	up	4.55033	-0.00856419	0.944366	insensitive	4.52035	0.415016	0.0250753	up
IFT81	4.16292	-0.966751	8.91911e-21	down	4.9724	-0.189794	0.0957641	insensitive	5.19457	-0.0731636	0.681156	insensitive
AASS	7.05624	0.621514	9.01917e-21	up	6.88413	0.742201	2.38557e-26	up	6.87206	0.0981422	0.391098	insensitive
MORF4L2	7.24302	0.549788	9.62932e-21	up	6.87992	-0.0837061	0.249883	insensitive	7.17292	-0.163609	0.117127	insensitive
ZNF528-AS1	4.0885	-1.07213	9.75923e-21	down	4.60169	-0.49664	2.08411e-06	down	4.82437	0.622769	0.000127642	up
PARP9	4.26113	-0.993262	1.00438e-20	down	4.99199	-0.824828	1.25151e-17	down	4.62048	0.128788	0.515736	insensitive
ZNF101	6.28325	0.641445	1.05075e-20	up	6.11203	0.110156	0.139036	insensitive	5.7367	-0.0963818	0.522946	insensitive
TP53AIP1	2.01685	2.20403	1.05174e-20	up	NA	NA	NA	NA	2.87721	2.79164	3.95107e-16	up
CTAGE5	5.44073	-0.773186	1.07796e-20	down	5.59869	-0.332482	6.44715e-05	down	6.08273	-0.0310021	0.839467	insensitive
NUCB2	6.19581	-0.68811	1.11012e-20	down	6.68531	-0.0971661	0.201913	insensitive	6.41508	-0.0215536	0.87914	insensitive
SCAMP3	4.56702	0.936189	1.11556e-20	up	4.61995	-0.379086	0.000380558	down	4.51451	0.914866	2.94452e-07	up
TGFBR3	3.1978	-1.34402	1.28911e-20	down	3.3351	0.26042	0.112774	insensitive	3.72086	-0.026528	0.928354	insensitive
LRRC2	1.87786	-2.23331	1.32578e-20	down	0.79702	-5.19354	5.93952e-22	down	3.1257	-0.141153	0.679242	insensitive
ZBTB49	4.92344	0.892741	1.36535e-20	up	4.75048	0.278128	0.00837443	up	4.05485	-0.540837	0.016682	down
MTERF3	5.99101	0.691804	1.40033e-20	up	5.90099	0.171955	0.0412476	up	5.39639	-0.656794	1.19869e-05	down
LINC01585	1.10369	-3.16513	1.40357e-20	down	3.54541	-0.634647	2.56771e-06	down	2.91453	-0.586751	0.0779331	insensitive
ADGRG5	1.91625	-2.15271	1.47845e-20	down	1.58602	-3.87587	8.09365e-25	down	1.1553	-0.392453	0.591278	insensitive
APBA3	3.15478	-1.36177	1.532e-20	down	3.22398	-0.346489	0.0394068	down	3.09866	-1.2206	0.000156364	down
RBM4	7.15375	0.547757	1.55255e-20	up	7.18846	0.38032	2.66473e-08	up	7.35365	0.333384	0.000481607	up
BACH1	9.0715	0.486299	1.60278e-20	up	8.73017	0.464529	2.27127e-18	up	8.57931	-0.557623	2.5109e-12	down
GCAT	2.257	1.8067	1.60278e-20	up	1.69109	-0.493147	0.0686583	insensitive	2.21662	1.41509	0.000774523	up
FJX1	6.23867	-0.697658	1.6094e-20	down	5.49009	-1.68777	1.58085e-88	down	5.25281	-2.24863	8.03021e-43	down
KMT2D	8.25368	-0.559581	1.61809e-20	down	8.7315	-0.344223	3.00655e-07	down	8.51238	-0.750435	2.00469e-19	down
UNC13D	2.26005	-2.04369	1.69428e-20	down	2.2554	-1.8876	1.5858e-18	down	3.68028	1.38111	2.53907e-09	up
ZNF846	3.71042	1.157	1.72605e-20	up	3.81159	0.371811	0.00688974	up	3.48593	0.144042	0.61901	insensitive
HIST1H4H	7.55774	0.729575	1.73919e-20	up	8.19627	0.283794	3.91287e-06	up	6.56282	-1.16182	2.10952e-26	down
STYX	5.97612	0.755623	1.74607e-20	up	6.22155	0.686669	2.6181e-20	up	5.81182	0.618548	4.2537e-07	up
SIGMAR1	5.83218	0.677226	1.75691e-20	up	5.80056	-1.06468	2.47086e-34	down	5.09649	-0.759231	1.01937e-06	down
USP22	9.58487	-0.494416	1.76529e-20	down	9.2811	0.215523	4.69164e-05	up	8.86825	-1.05588	2.68196e-40	down
RRAS2	5.07364	1.00863	1.85377e-20	up	5.24404	0.939357	2.53804e-25	up	4.50781	0.265211	0.185373	insensitive
G6PD	5.15189	0.788949	1.90245e-20	up	4.12729	0.122388	0.329293	insensitive	4.54707	0.0514745	0.817895	insensitive
LIN28B	3.74658	-1.09865	1.91442e-20	down	3.77701	-1.84936	2.04845e-42	down	2.42527	-0.654261	0.114943	insensitive
LOC146880	4.83111	-0.951062	1.93254e-20	down	4.6211	-0.106549	0.425037	insensitive	5.40398	-0.817752	1.79432e-08	down
PFKM	4.40328	-1.09799	1.93422e-20	down	4.69	-0.648636	4.79171e-10	down	4.8819	-0.123727	0.498499	insensitive
CLDN12	4.64085	-0.957994	1.97362e-20	down	5.38888	0.722516	1.71444e-17	up	4.99213	-1.34314	5.76266e-16	down
SRP54	5.57288	0.701184	1.97641e-20	up	5.56145	0.326684	0.000165071	up	5.53822	0.143099	0.333062	insensitive
NBPF25P	3.81294	1.2385	2.05886e-20	up	3.29257	1.30331	4.92625e-15	up	3.15578	0.333588	0.282923	insensitive
CRLS1	4.76207	0.856597	2.08737e-20	up	4.82216	-0.210237	0.0517182	insensitive	4.89483	0.596895	0.000282809	up
SPOP	5.17428	-0.79291	2.11122e-20	down	6.52658	0.215699	0.00221071	up	5.65007	-0.152458	0.323339	insensitive
CCNC	6.53903	0.587279	2.12947e-20	up	6.25244	0.187326	0.01471	up	6.54412	0.0219582	0.876196	insensitive
HIST1H2BH	8.1748	0.719394	2.23084e-20	up	8.64216	-0.0903596	0.146851	insensitive	7.31559	-0.404377	5.30859e-05	down
IFITM2	5.35679	-0.970469	2.33612e-20	down	5.24019	-2.06947	4.13612e-108	down	5.45608	-0.154819	0.31973	insensitive
MAF1	5.99657	0.670797	2.3945e-20	up	5.83051	0.103626	0.282537	insensitive	5.67768	0.0493514	0.756555	insensitive
MPC1	5.73785	0.822465	2.4661e-20	up	5.60482	0.222954	0.04432	up	6.32662	-0.691656	1.21669e-09	down
GPANK1	4.9727	-0.829271	2.54736e-20	down	5.53386	-0.476042	6.17666e-08	down	5.68974	0.740862	7.50048e-09	up
LUC7L	6.46494	0.633079	2.77895e-20	up	5.96809	0.500044	3.43944e-11	up	6.12665	-0.0164867	0.912644	insensitive
CLSPN	8.84351	0.497854	2.84907e-20	up	7.98426	-0.255806	4.79958e-06	down	8.27774	-0.123379	0.192428	insensitive
FAM214B	5.16268	-0.86272	2.9227e-20	down	5.33308	0.43371	1.36064e-06	up	4.8307	-0.695371	3.51747e-05	down
TBK1	5.667	-0.760511	2.9274e-20	down	6.09518	-0.28125	0.000151581	down	5.96898	-0.336545	0.00759758	down
PCMT1	5.08681	0.831078	3.12406e-20	up	5.48497	0.284293	0.000806656	up	4.55813	-0.0473523	0.835973	insensitive
ZNF778	4.24393	1.02712	3.14289e-20	up	5.02183	0.802652	6.92541e-17	up	3.76517	-1.57208	2.98239e-10	down
CDKL1	3.41303	-1.20765	3.35633e-20	down	4.72241	-0.14511	0.206669	insensitive	5.03171	-0.0276377	0.889143	insensitive
ANGPTL6	2.51174	-1.6805	3.45488e-20	down	2.81667	-0.959265	6.3373e-07	down	3.71607	-0.537846	0.0308367	down
ASPH	7.40625	0.531772	3.54799e-20	up	7.73346	0.508223	8.55027e-20	up	7.57012	0.393237	3.37641e-05	up
DIABLO	6.08732	0.719433	3.63462e-20	up	5.92722	0.301225	6.1438e-05	up	5.52684	-0.517436	0.000181608	down
SERP1	8.08164	0.496509	3.70419e-20	up	7.65058	0.0103397	0.893889	insensitive	7.84451	-0.45021	1.56689e-06	down
BCL2L12	4.55171	0.968821	3.97385e-20	up	4.22411	0.388062	0.000630994	up	4.83368	-0.105176	0.601939	insensitive
ARHGDIB	7.63313	-0.597387	4.12538e-20	down	7.20016	-0.736753	1.32216e-33	down	7.47547	0.0821971	0.433684	insensitive
LOC729218	5.82743	-0.692819	4.19833e-20	down	6.02209	-0.388026	2.92086e-07	down	6.18447	-0.132665	0.335622	insensitive
ALDOA	7.99941	0.612234	4.46607e-20	up	7.24939	-0.56418	3.41814e-18	down	7.34026	-0.0479432	0.671219	insensitive
CUX1	8.47579	0.4806	4.50681e-20	up	7.89897	-0.461102	6.74222e-16	down	7.76871	-0.419584	2.07661e-06	down
OGG1	4.65345	-0.846074	4.64257e-20	down	4.44952	0.417735	0.000645723	up	5.30508	0.590271	4.54385e-05	up
ZKSCAN2	7.55846	0.564424	4.64257e-20	up	7.77103	1.15448	1.67824e-89	up	6.75278	-0.220055	0.044207	down
MYL6	6.93124	0.611024	4.87207e-20	up	6.04279	0.430132	7.44299e-09	up	6.48696	0.00963115	0.946032	insensitive
2001-09-01	3.08028	-1.4343	4.88701e-20	down	4.86101	0.7379	6.46574e-15	up	4.33925	-0.0327838	0.893398	insensitive
EFNA4	4.8097	0.831742	4.88701e-20	up	4.25836	-0.252134	0.0352673	down	4.05441	-0.366175	0.0981107	insensitive
HSPB1	5.19065	0.83057	4.92528e-20	up	3.70776	-0.977332	1.9815e-13	down	4.56877	0.0799644	0.724473	insensitive
MAGEF1	3.89902	-1.1122	4.94714e-20	down	5.11293	-0.180326	0.064082	insensitive	3.48498	-1.5551	1.54147e-08	down
FTH1	7.13325	0.624542	5.21403e-20	up	6.26765	0.560769	1.1393e-15	up	6.07948	-0.379464	0.00160956	down
RAB6C	1.31287	-2.77817	5.2807e-20	down	1.78452	-1.53659	1.25817e-08	down	2.42656	-1.53748	0.000201885	down
[truncated: 13,693 more rows]
