# Supplementary material for: BET inhibition disrupts transcription but retains enhancer-promoter contact
Source: Nat Commun. 2021 Jan 11;12:223. doi: 10.1038/s41467-020-20400-z (PMC7801379; doi:10.1038/s41467-020-20400-z)
Supplement: Supplementary file 6 — Supplementary Data 3 [file 41467_2020_20400_MOESM6_ESM.xlsx]

## Sheet: G7_CapC_SupplementaryTable
Geneid	Capture_probe	chr	start	end	IBET90_logFC	DMSO90_mean.x	IBET90_mean	IBET90_p.adj	IBET90_significance	DMSO24h_mean.x	IBET24h_mean	IBET24h_logFC	IBET24h_p.adj	IBET24h_significance	DMSO24h_mean.y	AT1_mean	AT1_logFC	AT1_p.adj	AT1_significance	DMSO90_mean.y	JQ1_mean	JQ1_logFC	JQ1_p.adj	JQ1_significance	UNT_mean	HEX_mean	HEX_logFC	HEX_p.adj	HEX_significance	DMSO_mean	DOT1Li_mean	DOT1Li_logFC	DOT1Li_p.adj	DOT1Li_significance
ADAM10	ADAM10	chr15	58839600	58849827	-0.242671	24.6404	20.8256	1	ns	NA	NA	NA	NA	NA	NA	NA	NA	NA	NA	NA	NA	NA	NA	NA	NA	NA	NA	NA	NA	14.8046	14.963	0.0153517	1	ns
ADAM10	ADAM10	chr15	58986949	58997176	0.013492	29.4819	29.7589	1	ns	NA	NA	NA	NA	NA	NA	NA	NA	NA	NA	NA	NA	NA	NA	NA	NA	NA	NA	NA	NA	19.9466	23.0014	0.205581	1	ns
ADAM10	ADAM10	chr15	59700173	59710400	-0.764374	2.97265	1.75002	0.57	*	NA	NA	NA	NA	NA	NA	NA	NA	NA	NA	NA	NA	NA	NA	NA	NA	NA	NA	NA	NA	2.07038	3.5355	0.772019	1	ns
ADAM10	ADAM10	chr15	58721070	58731297	0.118239	15.5734	16.9035	1	ns	NA	NA	NA	NA	NA	NA	NA	NA	NA	NA	NA	NA	NA	NA	NA	NA	NA	NA	NA	NA	15.7769	14.1133	-0.160761	1	ns
ADAM10	ADAM10	chr15	58808722	58818949	-0.206722	21.5133	18.6414	1	ns	NA	NA	NA	NA	NA	NA	NA	NA	NA	NA	NA	NA	NA	NA	NA	NA	NA	NA	NA	NA	14.7784	17.674	0.258144	1	ns
ADAM10	ADAM10	chr15	58696890	58707742	-0.128422	12.3584	11.3058	1	ns	NA	NA	NA	NA	NA	NA	NA	NA	NA	NA	NA	NA	NA	NA	NA	NA	NA	NA	NA	NA	10.6298	9.74209	-0.125807	1	ns
ADAM10	ADAM10	chr15	59392339	59402566	0.501096	2.9292	4.14567	1	ns	NA	NA	NA	NA	NA	NA	NA	NA	NA	NA	NA	NA	NA	NA	NA	NA	NA	NA	NA	NA	4.32167	2.70884	-0.673914	1	ns
ADAM10	ADAM10	chr15	58772048	58782275	-0.307434	21.1723	17.1089	1	ns	NA	NA	NA	NA	NA	NA	NA	NA	NA	NA	NA	NA	NA	NA	NA	NA	NA	NA	NA	NA	13.1082	13.7109	0.0648519	1	ns
ADAM10	ADAM10	chr15	59220536	59230763	0.272147	8.07593	9.75251	1	ns	NA	NA	NA	NA	NA	NA	NA	NA	NA	NA	NA	NA	NA	NA	NA	NA	NA	NA	NA	NA	9.94766	10.0733	0.0180999	1	ns
ADAM10	ADAM10	chr15	59902260	59912487	0.0535551	2.14881	2.23008	1	ns	NA	NA	NA	NA	NA	NA	NA	NA	NA	NA	NA	NA	NA	NA	NA	NA	NA	NA	NA	NA	2.27591	3.53935	0.637042	1	ns
ADAM10	ADAM10	chr15	59944436	59954663	0.306926	2.20528	2.72808	1	ns	NA	NA	NA	NA	NA	NA	NA	NA	NA	NA	NA	NA	NA	NA	NA	NA	NA	NA	NA	NA	1.878	3.7148	0.984089	1	ns
ADAM10	ADAM10	chr15	59686677	59696904	0.111114	3.02796	3.27039	1	ns	NA	NA	NA	NA	NA	NA	NA	NA	NA	NA	NA	NA	NA	NA	NA	NA	NA	NA	NA	NA	2.93249	3.24121	0.144405	1	ns
ADAM10	ADAM10	chr15	58734549	58757066	0.0046227	20.766	20.8326	1	ns	NA	NA	NA	NA	NA	NA	NA	NA	NA	NA	NA	NA	NA	NA	NA	NA	NA	NA	NA	NA	14.9904	17.3151	0.207993	1	ns
ADAM10	ADAM10	chr15	58557360	58567587	0.0841038	15.5521	16.4857	1	ns	NA	NA	NA	NA	NA	NA	NA	NA	NA	NA	NA	NA	NA	NA	NA	NA	NA	NA	NA	NA	11.0378	12.2982	0.155989	1	ns
ADAM10	ADAM10	chr15	58511339	58521566	-0.158911	19.2068	17.2036	1	ns	NA	NA	NA	NA	NA	NA	NA	NA	NA	NA	NA	NA	NA	NA	NA	NA	NA	NA	NA	NA	15.3858	19.4055	0.334866	1	ns
ADAM10	ADAM10	chr15	58786174	58796401	-0.16422	13.3934	11.9524	1	ns	NA	NA	NA	NA	NA	NA	NA	NA	NA	NA	NA	NA	NA	NA	NA	NA	NA	NA	NA	NA	10.8494	11.7152	0.11077	1	ns
ADAM10	ADAM10	chr15	58895540	58905767	0.0198959	15.4878	15.7029	1	ns	NA	NA	NA	NA	NA	NA	NA	NA	NA	NA	NA	NA	NA	NA	NA	NA	NA	NA	NA	NA	12.9106	13.6828	0.0838114	1	ns
ADAM10	ADAM10	chr15	59266604	59285479	0.148234	6.55737	7.26696	1	ns	NA	NA	NA	NA	NA	NA	NA	NA	NA	NA	NA	NA	NA	NA	NA	NA	NA	NA	NA	NA	3.88313	6.78742	0.805643	0.38	*
ADAM10	ADAM10	chr15	58619436	58629663	0.104284	12.1707	13.083	1	ns	NA	NA	NA	NA	NA	NA	NA	NA	NA	NA	NA	NA	NA	NA	NA	NA	NA	NA	NA	NA	9.35935	9.35512	-0.000652085	1	ns
ADAM10	ADAM10	chr15	58872809	58883036	0.0174043	15.1701	15.3542	1	ns	NA	NA	NA	NA	NA	NA	NA	NA	NA	NA	NA	NA	NA	NA	NA	NA	NA	NA	NA	NA	14.0119	12.1153	-0.209812	1	ns
ADAM10	ADAM10	chr15	58910857	58921084	-0.0742141	16.8526	16.0076	1	ns	NA	NA	NA	NA	NA	NA	NA	NA	NA	NA	NA	NA	NA	NA	NA	NA	NA	NA	NA	NA	14.3859	11.137	-0.369302	1	ns
ADAM10	ADAM10	chr15	58579955	58597129	-0.0177804	11.4567	11.3164	1	ns	NA	NA	NA	NA	NA	NA	NA	NA	NA	NA	NA	NA	NA	NA	NA	NA	NA	NA	NA	NA	8.9807	10.9923	0.2916	1	ns
AKT3	AKT3	chr1	244609334	244619561	-0.0530196	5.43484	5.23873	1	ns	NA	NA	NA	NA	NA	NA	NA	NA	NA	NA	NA	NA	NA	NA	NA	NA	NA	NA	NA	NA	4.74488	3.86342	-0.296493	0.43	ns
AKT3	AKT3	chr1	244207918	244218145	0.0123489	31.9361	32.2106	1	ns	NA	NA	NA	NA	NA	NA	NA	NA	NA	NA	NA	NA	NA	NA	NA	NA	NA	NA	NA	NA	26.1683	28.9863	0.147547	1	ns
AKT3	AKT3	chr1	243413334	243424581	-0.0293597	7.15755	7.01336	1	ns	NA	NA	NA	NA	NA	NA	NA	NA	NA	NA	NA	NA	NA	NA	NA	NA	NA	NA	NA	NA	5.8014	5.83127	0.00740797	1	ns
AKT3	AKT3	chr1	244477931	244488158	-0.102228	9.69928	9.03578	1	ns	NA	NA	NA	NA	NA	NA	NA	NA	NA	NA	NA	NA	NA	NA	NA	NA	NA	NA	NA	NA	7.62191	7.45864	-0.0312409	1	ns
AKT3	AKT3	chr1	243664390	243674617	-0.0701726	12.8664	12.2555	1	ns	NA	NA	NA	NA	NA	NA	NA	NA	NA	NA	NA	NA	NA	NA	NA	NA	NA	NA	NA	NA	10.2141	9.68251	-0.0771143	1	ns
AKT3	AKT3	chr1	244457839	244468066	-0.0159442	10.7308	10.6129	1	ns	NA	NA	NA	NA	NA	NA	NA	NA	NA	NA	NA	NA	NA	NA	NA	NA	NA	NA	NA	NA	10.0079	10.3784	0.0524522	1	ns
ARID1B	ARID1B_en1	chr6	157304458	157314685	0.185865	24.5269	27.8993	0.0075	***	NA	NA	NA	NA	NA	NA	NA	NA	NA	NA	NA	NA	NA	NA	NA	NA	NA	NA	NA	NA	20.1167	13.8799	-0.535396	7.7e-05	****
ARID1B	ARID1B_2	chr6	157304458	157314685	-0.00971734	32.5501	32.3316	0.84	ns	34.8007	28.7114	-0.277493	0.0039	***	42.293	37.0905	-0.18937	0.17	*	33.3094	32.6868	-0.0272205	1	ns	44.7451	30.8178	-0.537966	5.4e-08	****	22.606	15.4276	-0.551195	0.0089	**
ARID1B	ARID1B_en1	chr6	157249504	157259731	0.171568	26.3021	29.6235	0.075	*	NA	NA	NA	NA	NA	NA	NA	NA	NA	NA	NA	NA	NA	NA	NA	NA	NA	NA	NA	NA	22.9689	19.1996	-0.258609	0.17	ns
ARID1B	ARID1B_2	chr6	157249504	157259731	0.197362	34.301	39.3296	0.054	*	37.0244	30.9315	-0.2594	0.066	*	46.0317	37.2276	-0.306257	0.0075	**	39.6249	42.7298	0.108836	1	ns	51.7618	41.5639	-0.316556	0.01	**	26.7936	14.4063	-0.895183	0.0005	***
ARID1B	ARID1B_en1	chr6	157182310	157192537	0.174535	29.0439	32.779	0.087	*	NA	NA	NA	NA	NA	NA	NA	NA	NA	NA	NA	NA	NA	NA	NA	NA	NA	NA	NA	NA	21.4699	30.8882	0.524737	0.00065	***
ARID1B	ARID1B_2	chr6	157182310	157192537	0.0690134	32.3081	33.8912	0.84	ns	32.0558	25.9481	-0.304956	0.0066	**	39.6786	27.2121	-0.544113	3.4e-05	****	34.7592	35.534	0.0318051	1	ns	36.8165	38.6438	0.0698822	0.66	ns	20.4715	22.4358	0.132192	0.9	ns
ARID1B	ARID1B_en1	chr6	157003186	157013413	0.00714999	16.2788	16.3597	1	ns	NA	NA	NA	NA	NA	NA	NA	NA	NA	NA	NA	NA	NA	NA	NA	NA	NA	NA	NA	NA	13.4244	15.0848	0.168238	0.2	ns
ARID1B	ARID1B_2	chr6	157003186	157013413	-0.175513	37.8859	33.5461	0.047	**	38.6261	37.6535	-0.0367902	0.55	ns	40.9237	42.7326	0.0624007	0.52	ns	42.7012	39.5822	-0.109428	0.37	ns	32.4585	52.691	0.698958	3.4e-09	****	32.3928	51.2373	0.661521	1.7e-07	****
ARID1B	ARID1B_en1	chr6	157268595	157278822	0.13347	37.3686	40.9907	0.087	*	NA	NA	NA	NA	NA	NA	NA	NA	NA	NA	NA	NA	NA	NA	NA	NA	NA	NA	NA	NA	30.2192	18.9612	-0.672416	1e-05	****
ARID1B	ARID1B_2	chr6	157268595	157278822	0.183031	48.482	55.04	0.0066	***	58.7404	48.8174	-0.266959	0.00048	****	59.6824	60.6753	0.0238056	0.94	ns	62.5864	64.4831	0.0430719	1	ns	67.313	55.7628	-0.271584	0.0023	***	36.7729	20.2311	-0.862068	1.7e-07	****
ARID1B	ARID1B_en1	chr6	157093558	157104512	0.0874139	116.287	123.551	0.13	*	NA	NA	NA	NA	NA	NA	NA	NA	NA	NA	NA	NA	NA	NA	NA	NA	NA	NA	NA	NA	100.431	37.1936	-1.43307	4.5e-13	****
ARID1B	ARID1B_en1	chr6	157280148	157290375	0.199049	19.8655	22.8044	0.037	**	NA	NA	NA	NA	NA	NA	NA	NA	NA	NA	NA	NA	NA	NA	NA	NA	NA	NA	NA	NA	14.874	11.1389	-0.41719	0.0029	***
ARID1B	ARID1B_2	chr6	157280148	157290375	0.198378	29.8502	34.2503	0.01	**	35.538	28.3984	-0.323552	0.0014	***	52.3123	38.6023	-0.438464	3.3e-05	****	38.1576	43.448	0.18732	0.54	ns	48.6867	34.7132	-0.488042	4.4e-06	****	24.4615	8.86702	-1.46399	4.9e-09	****
ARID1B	ARID1B_en1	chr6	157337539	157347766	0.0841918	30.4659	32.2967	1	ns	NA	NA	NA	NA	NA	NA	NA	NA	NA	NA	NA	NA	NA	NA	NA	NA	NA	NA	NA	NA	28.3826	16.7198	-0.763448	1.9e-06	****
ARID1B	ARID1B_2	chr6	157337539	157347766	-0.0689162	37.6945	35.9362	0.84	ns	40.3848	30.2169	-0.418456	0.0005	****	46.9004	41.3194	-0.18278	0.17	*	48.6217	41.5009	-0.228457	0.51	ns	53.5969	40.1905	-0.415295	0.0023	***	31.5553	24.225	-0.381383	0.032	*
ASAP2	ASAP2	chr2	9326856	9337083	-0.00291587	66.7869	66.6521	1	ns	NA	NA	NA	NA	NA	NA	NA	NA	NA	NA	NA	NA	NA	NA	NA	NA	NA	NA	NA	NA	52.8925	47.4523	-0.156587	0.33	ns
ASAP2	ASAP2	chr2	9369802	9380029	0.093604	53.0592	56.6159	0.38	ns	NA	NA	NA	NA	NA	NA	NA	NA	NA	NA	NA	NA	NA	NA	NA	NA	NA	NA	NA	NA	39.8706	38.3158	-0.0573883	0.89	ns
ASAP2	ASAP2	chr2	9466108	9476335	-0.0509221	61.5738	59.4384	1	ns	NA	NA	NA	NA	NA	NA	NA	NA	NA	NA	NA	NA	NA	NA	NA	NA	NA	NA	NA	NA	41.8641	38.8304	-0.108527	0.34	ns
ASH2L	ASH2L_1	chr8	37883943	37894170	-0.0439464	21.2769	20.6386	0.33	ns	21.1741	18.1372	-0.22335	0.00027	***	31.9182	30.8979	-0.0468743	1	ns	24.5746	21.1174	-0.218739	0.017	*	25.3821	26.9434	0.0861164	0.4	ns	14.8371	13.6897	-0.116119	0.89	ns
ASH2L	ASH2L_1	chr8	37986959	37997186	-0.0945095	30.8051	28.8518	0.14	*	30.7207	25.4441	-0.271885	2.1e-05	****	30.0356	29.8399	-0.00943264	1	ns	39.7602	33.702	-0.238488	0.00074	***	34.9166	38.0547	0.124162	0.27	ns	20.6937	22.1064	0.0952735	0.89	ns
ASH2L	ASH2L_1	chr8	37942875	37953102	0.0175964	76.7203	77.6618	0.33	ns	81.8419	72.1993	-0.180854	2.1e-05	****	58.9581	64.3566	0.126399	0.068	*	106.473	96.0995	-0.147893	0.0058	**	80.4733	78.0604	-0.0439189	0.4	ns	54.2004	51.4203	-0.0759656	0.89	ns
BAZ2B	BAZ2B_2	chr2	159975968	159986195	-0.0433457	8.97184	8.70629	1	ns	8.52475	8.66887	0.0241855	0.95	ns	10.0309	7.70569	-0.380458	0.19	ns	10.5899	11.0169	0.0570178	1	ns	9.44829	10.5103	0.153682	1	ns	7.79905	6.91023	-0.174565	0.68	ns
BAZ2B	BAZ2B_2	chr2	160755838	160766065	-0.0733656	7.97379	7.57844	1	ns	6.3993	7.1872	0.167516	0.89	ns	9.05323	10.2523	0.179445	1	ns	8.25772	8.63967	0.0652318	1	ns	9.5536	10.5992	0.149842	1	ns	5.05654	6.13911	0.279878	0.9	ns
BAZ2B	BAZ2B_2	chr2	160564022	160574249	0.0831127	29.9562	31.7326	0.14	*	31.7083	29.9793	-0.0808912	0.73	ns	42.4064	41.8863	-0.0178032	1	ns	35.8174	36.7055	0.0353338	1	ns	29.7488	40.4019	0.441589	7.7e-06	****	21.0683	26.3774	0.324228	0.054	*
BAZ2B	BAZ2B_2	chr2	160037240	160047467	0.0460801	11.0949	11.455	0.45	ns	12.5329	10.8582	-0.206933	0.036	**	13.6321	18.2622	0.421854	0.035	**	14.8496	16.1959	0.125204	1	ns	10.439	10.1988	-0.0335855	1	ns	9.8806	8.42566	-0.229809	0.9	ns
BCL11A	BCL11A	chr2	60661614	60671841	0.0486161	19.5093	20.1779	1	ns	21.1397	16.2616	-0.378486	0.0043	**	18.7461	20.0228	0.0950521	0.58	ns	22.2771	21.5417	-0.0484328	0.89	ns	18.539	18.829	0.0223941	1	ns	15.7315	18.2181	0.211717	0.48	ns
BCL11A	BCL11A	chr2	60636100	60646327	0.0115983	25.4838	25.6895	1	ns	25.3926	20.296	-0.323209	0.0043	**	25.9097	24.9372	-0.0551956	0.6	ns	31.1611	27.6802	-0.170895	0.55	ns	19.8463	18.9736	-0.0648744	1	ns	17.4728	23.606	0.434044	0.092	*
BCL2	BCL2	chr18	60754034	60771053	-0.436865	57.7013	42.6261	4.9e-09	****	56.4949	47.4868	-0.250595	0.0021	***	77.6045	73.4909	-0.0785737	1	ns	72.8422	60.4152	-0.269863	0.18	*	62.1515	45.0991	-0.462691	0.0004	***	33.7419	30.1575	-0.162025	0.34	ns
BCL2	BCL2_en	chr18	60754034	60771053	-0.00158543	172.939	172.749	1	ns	NA	NA	NA	NA	NA	NA	NA	NA	NA	NA	NA	NA	NA	NA	NA	NA	NA	NA	NA	NA	139.631	140.821	0.0122437	1	ns
BCL2	BCL2_en	chr18	61028741	61038968	0.0358924	11.3912	11.6781	1	ns	NA	NA	NA	NA	NA	NA	NA	NA	NA	NA	NA	NA	NA	NA	NA	NA	NA	NA	NA	NA	11.264	9.45036	-0.253285	0.53	ns
BCL2	BCL2	chr18	61028741	61038968	0.0769877	22.9603	24.2188	0.79	ns	24.1235	20.6238	-0.226129	0.26	ns	21.5783	23.6551	0.132568	1	ns	28.5632	26.064	-0.132101	0.71	ns	26.2896	33.1434	0.334233	0.02	**	19.9636	21.3153	0.0945125	1	ns
BCL2	BCL2_en	chr18	61085041	61095268	0.160211	8.28429	9.25728	0.045	*	NA	NA	NA	NA	NA	NA	NA	NA	NA	NA	NA	NA	NA	NA	NA	NA	NA	NA	NA	NA	6.35446	5.98284	-0.0869393	1	ns
BCL2	BCL2	chr18	61085041	61095268	0.048417	16.1083	16.658	0.96	ns	14.3186	12.3636	-0.211791	0.48	ns	21.2368	22.7962	0.102228	1	ns	16.6619	18.1648	0.124593	0.71	ns	18.2515	18.4474	0.0154075	1	ns	12.9917	11.0914	-0.228145	0.71	ns
BCL2	BCL2_en	chr18	60840849	60851076	0.0678016	22.6778	23.769	0.71	ns	NA	NA	NA	NA	NA	NA	NA	NA	NA	NA	NA	NA	NA	NA	NA	NA	NA	NA	NA	NA	19.1123	17.4869	-0.128224	0.52	ns
BCL2	BCL2	chr18	60840849	60851076	0.322919	26.2631	32.8514	0.0037	**	30.618	34.1083	0.155746	0.48	ns	39.2139	56.4624	0.525923	0.011	**	29.0777	34.4656	0.245243	0.71	ns	32.8894	30.9867	-0.0859749	1	ns	19.128	20.4138	0.0938598	1	ns
BRD4	BRD4	chr19	15524523	15534750	-0.106368	18.8205	17.4828	0.55	ns	NA	NA	NA	NA	NA	NA	NA	NA	NA	NA	NA	NA	NA	NA	NA	NA	NA	NA	NA	NA	15.9933	14.5936	-0.132132	1	ns
BRD4	BRD4	chr19	15554820	15565047	0.00451656	16.2884	16.3395	1	ns	NA	NA	NA	NA	NA	NA	NA	NA	NA	NA	NA	NA	NA	NA	NA	NA	NA	NA	NA	NA	11.5388	11.8716	0.0410122	1	ns
BRD4	BRD4	chr19	15485366	15495593	-0.0385209	30.994	30.1773	1	ns	NA	NA	NA	NA	NA	NA	NA	NA	NA	NA	NA	NA	NA	NA	NA	NA	NA	NA	NA	NA	24.7896	24.8306	0.00238001	1	ns
BRD4	BRD4	chr19	15569903	15580130	0.0713856	13.773	14.4716	1	ns	NA	NA	NA	NA	NA	NA	NA	NA	NA	NA	NA	NA	NA	NA	NA	NA	NA	NA	NA	NA	11.0068	10.0007	-0.138283	1	ns
BRD4	BRD4	chr19	15303224	15313451	0.0595454	16.619	17.3193	1	ns	NA	NA	NA	NA	NA	NA	NA	NA	NA	NA	NA	NA	NA	NA	NA	NA	NA	NA	NA	NA	14.4259	13.8362	-0.0602152	1	ns
BRD4	BRD4	chr19	15231317	15241544	-0.150467	9.68016	8.72143	1	ns	NA	NA	NA	NA	NA	NA	NA	NA	NA	NA	NA	NA	NA	NA	NA	NA	NA	NA	NA	NA	7.95282	7.83138	-0.0221996	1	ns
BTK	BTK	chrX	100872843	100883070	-0.320946	10.0862	8.07444	0.079	*	NA	NA	NA	NA	NA	NA	NA	NA	NA	NA	NA	NA	NA	NA	NA	NA	NA	NA	NA	NA	6.9744	8.84351	0.34255	0.23	ns
BTK	BTK	chrX	100658241	100678657	-0.0852221	33.5069	31.5849	0.079	ns	NA	NA	NA	NA	NA	NA	NA	NA	NA	NA	NA	NA	NA	NA	NA	NA	NA	NA	NA	NA	23.8491	24.5394	0.0411694	0.15	ns
CD109	CD109	chr6	74166718	74176945	-0.0196414	7.14893	7.05226	1	ns	NA	NA	NA	NA	NA	NA	NA	NA	NA	NA	NA	NA	NA	NA	NA	NA	NA	NA	NA	NA	6.31974	6.37578	0.0127369	1	ns
CD109	CD109	chr6	74156121	74166348	0.220555	6.52681	7.60491	0.26	ns	NA	NA	NA	NA	NA	NA	NA	NA	NA	NA	NA	NA	NA	NA	NA	NA	NA	NA	NA	NA	6.02534	5.7103	-0.0774778	1	ns
CD109	CD109	chr6	74427427	74437654	0.0442876	67.6592	69.7684	1	ns	NA	NA	NA	NA	NA	NA	NA	NA	NA	NA	NA	NA	NA	NA	NA	NA	NA	NA	NA	NA	52.7281	50.8729	-0.051675	1	ns
CD109	CD109	chr6	74225546	74235773	-0.0129695	12.2503	12.1406	1	ns	NA	NA	NA	NA	NA	NA	NA	NA	NA	NA	NA	NA	NA	NA	NA	NA	NA	NA	NA	NA	11.2753	11.4224	0.0187016	1	ns
CD109	CD109	chr6	74285090	74300530	0.00671713	7.27704	7.311	1	ns	NA	NA	NA	NA	NA	NA	NA	NA	NA	NA	NA	NA	NA	NA	NA	NA	NA	NA	NA	NA	7.231	6.42931	-0.169532	0.87	ns
CDK6	CDK6_1	chr7	92214613	92224840	-0.142922	15.8787	14.3811	0.028	*	16.0799	13.1208	-0.293398	0.00075	***	21.0825	19.8272	-0.0885622	0.74	ns	15.9682	16.3074	0.0303219	0.74	ns	17.8765	16.7072	-0.0975934	0.73	ns	12.4576	14.4815	0.21718	0.03	*
CDK6	CDK6_1	chr7	92263975	92274202	0.233362	44.4284	52.2288	1.5e-07	****	47.1454	54.9484	0.22096	8.1e-05	****	45.9658	41.8134	-0.136597	0.65	ns	63.1374	67.2504	0.0910477	0.15	ns	49.853	39.3507	-0.341289	1.2e-05	****	37.7079	32.5205	-0.213515	0.00092	***
CDK6	CDK6_1	chr7	92379340	92389567	0.359604	87.3111	112.027	2.7e-11	****	91.5774	97.0443	0.0836533	0.0064	**	59.2487	62.9641	0.0877467	0.74	ns	121.946	132.623	0.121081	0.09	*	61.0119	59.9781	-0.0246547	0.98	ns	65.4839	32.0274	-1.03183	7.3e-12	****
EGLN1	EGLN1	chr1	231757328	231767555	-0.141647	13.258	12.0182	0.31	ns	NA	NA	NA	NA	NA	NA	NA	NA	NA	NA	NA	NA	NA	NA	NA	NA	NA	NA	NA	NA	11.6432	12.3357	0.0833541	0.45	ns
EGLN1	EGLN1	chr1	231468723	231478950	-0.0420489	19.2241	18.6719	0.51	ns	NA	NA	NA	NA	NA	NA	NA	NA	NA	NA	NA	NA	NA	NA	NA	NA	NA	NA	NA	NA	17.6848	16.0677	-0.138342	0.45	ns
EGLN1	EGLN1	chr1	231659104	231671023	-0.0681562	47.6636	45.4642	0.16	ns	NA	NA	NA	NA	NA	NA	NA	NA	NA	NA	NA	NA	NA	NA	NA	NA	NA	NA	NA	NA	37.438	32.8487	-0.188667	0.066	*
ELL2	ELL2	chr5	95152777	95163004	0.105049	10.5104	11.3043	0.35	ns	11.1925	10.0606	-0.153818	0.23	ns	16.4102	16.5697	0.0139575	1	ns	12.7126	11.9725	-0.0865349	0.55	ns	14.985	17.0788	0.188689	0.21	ns	8.35971	8.02184	-0.0595214	1	ns
ELL2	ELL2	chr5	95194098	95204325	-0.029411	41.2361	40.4039	0.84	ns	43.4398	38.8474	-0.161199	0.0043	**	55.2604	61.5563	0.155661	0.37	ns	53.9279	51.0532	-0.0790295	0.53	ns	41.2721	47.3555	0.198366	0.085	*	29.0416	28.6343	-0.0203793	1	ns
ELL2	ELL2	chr5	95165629	95184062	-0.104879	16.0472	14.922	0.33	ns	17.285	14.7268	-0.231069	0.0026	***	23.7577	23.0304	-0.0448551	1	ns	18.6085	17.0862	-0.123132	0.53	ns	19.5879	24.3419	0.313483	0.0034	**	13.2043	12.1951	-0.114705	1	ns
EP300	EP300_1	chr22	41461995	41472222	-0.0639977	53.08	50.7769	0.1	ns	53.3455	49.0028	-0.122505	0.012	*	54.407	55.5339	0.0295768	0.74	ns	68.8499	61.433	-0.164441	0.075	ns	48.4218	54.5982	0.173197	0.017	*	35.3239	42.073	0.252251	0.028	*
ERG	ERG	chr21	40140745	40150972	-0.294098	57.5664	46.9501	0.00029	****	NA	NA	NA	NA	NA	NA	NA	NA	NA	NA	NA	NA	NA	NA	NA	NA	NA	NA	NA	NA	32.6722	32.6765	0.000188889	1	ns
ERG	ERG	chr21	40229316	40239543	0.109556	8.41123	9.07484	1	ns	NA	NA	NA	NA	NA	NA	NA	NA	NA	NA	NA	NA	NA	NA	NA	NA	NA	NA	NA	NA	7.33931	9.49832	0.372029	0.49	*
ERG	ERG	chr21	39771267	39781494	0.0849112	14.4507	15.3268	1	ns	NA	NA	NA	NA	NA	NA	NA	NA	NA	NA	NA	NA	NA	NA	NA	NA	NA	NA	NA	NA	16.6267	18.2362	0.133305	1	ns
ERG	ERG	chr21	40352071	40362831	-0.0938117	25.1477	23.5645	1	ns	NA	NA	NA	NA	NA	NA	NA	NA	NA	NA	NA	NA	NA	NA	NA	NA	NA	NA	NA	NA	20.0696	21.4667	0.0970895	1	ns
ERG	ERG	chr21	40154803	40182919	0.0366543	31.5355	32.347	1	ns	NA	NA	NA	NA	NA	NA	NA	NA	NA	NA	NA	NA	NA	NA	NA	NA	NA	NA	NA	NA	25.2753	22.222	-0.185743	0.2	*
ERG	ERG	chr21	40006706	40016933	-0.0895308	13.7346	12.9081	1	ns	NA	NA	NA	NA	NA	NA	NA	NA	NA	NA	NA	NA	NA	NA	NA	NA	NA	NA	NA	NA	10.2507	11.9083	0.216248	1	ns
ERG	ERG	chr21	40508563	40518790	0.163988	23.2034	25.9966	0.38	*	NA	NA	NA	NA	NA	NA	NA	NA	NA	NA	NA	NA	NA	NA	NA	NA	NA	NA	NA	NA	25.8687	21.9267	-0.238523	0.61	ns
ERG	ERG	chr21	40335732	40345959	0.0650674	8.64863	9.04763	1	ns	NA	NA	NA	NA	NA	NA	NA	NA	NA	NA	NA	NA	NA	NA	NA	NA	NA	NA	NA	NA	9.70772	7.77714	-0.319894	1	ns
ERG	ERG	chr21	40373774	40384001	-0.159012	20.4679	18.3319	0.96	ns	NA	NA	NA	NA	NA	NA	NA	NA	NA	NA	NA	NA	NA	NA	NA	NA	NA	NA	NA	NA	18.1475	16.8625	-0.105956	1	ns
ERG	ERG	chr21	40118658	40128885	-0.203064	21.7933	18.9319	0.051	**	NA	NA	NA	NA	NA	NA	NA	NA	NA	NA	NA	NA	NA	NA	NA	NA	NA	NA	NA	NA	17.0938	16.9825	-0.00942113	1	ns
ERG	ERG	chr21	40101290	40111517	-0.0511768	25.7344	24.8375	1	ns	NA	NA	NA	NA	NA	NA	NA	NA	NA	NA	NA	NA	NA	NA	NA	NA	NA	NA	NA	NA	22.3924	23.0124	0.0394019	1	ns
EZH2	EZH2_2	chr7	148633122	148644240	0.0517302	38.2604	39.6572	0.66	ns	38.2196	37.2352	-0.0376488	1	ns	40.4714	45.4788	0.168291	0.59	ns	49.9437	40.5317	-0.301251	6.6e-06	****	47.7165	52.0702	0.12597	0.33	ns	23.7857	23.2465	-0.0330787	1	ns
EZH2	EZH2_2	chr7	148390227	148401106	-0.0186511	12.8908	12.7253	0.66	ns	12.9426	13.3079	0.0401587	1	ns	8.25782	11.7948	0.514319	0.59	ns	17.7319	15.8835	-0.158817	0.065	ns	14.4669	16.9444	0.228048	0.33	ns	9.32856	8.78729	-0.0862363	0.84	ns
FLI1	FLI1	chr11	128287611	128297838	-0.0810807	6.68237	6.31718	1	ns	NA	NA	NA	NA	NA	NA	NA	NA	NA	NA	NA	NA	NA	NA	NA	NA	NA	NA	NA	NA	6.27718	6.11747	-0.0371797	1	ns
FLI1	FLI1	chr11	128706691	128716918	0.0925864	14.5502	15.5145	1	ns	NA	NA	NA	NA	NA	NA	NA	NA	NA	NA	NA	NA	NA	NA	NA	NA	NA	NA	NA	NA	12.663	14.2407	0.169406	1	ns
FLI1	FLI1	chr11	128418551	128428778	-0.222287	20.0943	17.2249	0.4	*	NA	NA	NA	NA	NA	NA	NA	NA	NA	NA	NA	NA	NA	NA	NA	NA	NA	NA	NA	NA	14.8446	17.4079	0.229803	1	ns
FLI1	FLI1	chr11	128535933	128546160	-0.137283	86.9181	79.0285	0.086	**	NA	NA	NA	NA	NA	NA	NA	NA	NA	NA	NA	NA	NA	NA	NA	NA	NA	NA	NA	NA	67.0823	67.9567	0.0186832	1	ns
FLI1	FLI1	chr11	128475900	128486127	-0.109624	30.5269	28.2932	1	ns	NA	NA	NA	NA	NA	NA	NA	NA	NA	NA	NA	NA	NA	NA	NA	NA	NA	NA	NA	NA	30.8832	29.4759	-0.0672836	1	ns
FLI1	FLI1	chr11	128489193	128505629	-0.0106572	30.8377	30.6107	1	ns	NA	NA	NA	NA	NA	NA	NA	NA	NA	NA	NA	NA	NA	NA	NA	NA	NA	NA	NA	NA	26.7088	28.9076	0.11413	1	ns
FLI1	FLI1	chr11	128581917	128609578	0.0492668	66.7591	69.0782	1	ns	NA	NA	NA	NA	NA	NA	NA	NA	NA	NA	NA	NA	NA	NA	NA	NA	NA	NA	NA	NA	50.0099	48.4277	-0.0463814	1	ns
FLI1	FLI1	chr11	128428923	128439150	-0.156178	19.7865	17.7564	1	ns	NA	NA	NA	NA	NA	NA	NA	NA	NA	NA	NA	NA	NA	NA	NA	NA	NA	NA	NA	NA	16.7207	18.3683	0.135582	1	ns
FLI1	FLI1	chr11	128155300	128165527	0.00489437	18.9366	19.0009	1	ns	NA	NA	NA	NA	NA	NA	NA	NA	NA	NA	NA	NA	NA	NA	NA	NA	NA	NA	NA	NA	15.3852	15.6502	0.0246397	1	ns
FLI1	FLI1	chr11	128461200	128471427	-0.160358	22.3029	19.9567	1	ns	NA	NA	NA	NA	NA	NA	NA	NA	NA	NA	NA	NA	NA	NA	NA	NA	NA	NA	NA	NA	22.2414	20.8494	-0.0932421	1	ns
FLI1	FLI1	chr11	128387461	128397688	-0.193638	14.4437	12.6295	0.4	*	NA	NA	NA	NA	NA	NA	NA	NA	NA	NA	NA	NA	NA	NA	NA	NA	NA	NA	NA	NA	10.5504	11.9395	0.178438	1	ns
FLI1	FLI1	chr11	128440878	128451105	-0.199699	19.1778	16.6987	0.79	ns	NA	NA	NA	NA	NA	NA	NA	NA	NA	NA	NA	NA	NA	NA	NA	NA	NA	NA	NA	NA	14.6362	14.4382	-0.0196529	1	ns
FLT3	FLT3_1	chr13	28708382	28718609	0.191926	82.2325	93.9332	4.3e-11	****	82.8861	80.2294	-0.0469991	0.094	ns	95.2832	92.6909	-0.039794	0.25	ns	127.385	123.672	-0.0426679	0.29	ns	83.6101	113.053	0.435246	3.2e-13	****	61.0496	59.6017	-0.0346267	0.38	ns
FLT3	FLT3_1	chr13	28838169	28848396	0.495537	57.0571	80.4417	6.3e-10	****	54.8954	63.9626	0.220544	1.6e-06	****	48.5448	55.4289	0.191323	0.013	**	74.4705	95.977	0.366019	5.3e-08	****	73.3772	64.481	-0.186458	0.00018	***	45.7009	42.9259	-0.0903732	0.36	ns
FOS	FOS	chr14	75711264	75721491	0.0266818	54.894	55.9187	1	ns	57.5563	51.1146	-0.171237	0.00017	****	64.8364	77.8773	0.264399	0.0044	***	77.3368	72.5452	-0.0922747	0.73	ns	61.9544	82.4653	0.41258	4.2e-08	****	44.3477	46.2106	0.0593641	0.89	ns
FOS	FOS	chr14	75796194	75806421	0.0716919	7.89473	8.29696	1	ns	7.73304	6.71782	-0.203043	0.094	ns	8.95122	8.39742	-0.0921377	1	ns	8.83656	7.57595	-0.222057	0.73	ns	8.83611	8.51214	-0.0538895	1	ns	6.81822	5.7179	-0.253909	0.49	ns
FOS	FOS	chr14	75588535	75598762	-0.064955	31.5462	30.1574	0.33	ns	30.4633	26.0683	-0.224775	0.00053	***	35.2691	32.4105	-0.121944	1	ns	36.9238	34.9499	-0.0792651	0.73	ns	32.1408	32.7699	0.0279638	1	ns	24.9404	23.6228	-0.0782997	0.89	ns
FOS	FOS	chr14	75638060	75648287	0.0220003	48.7602	49.5095	1	ns	47.9984	41.1184	-0.223201	8.2e-05	****	49.6038	52.8792	0.0922507	1	ns	53.3944	50.0514	-0.0932763	0.73	ns	50.7098	57.1353	0.172117	0.08	*	37.9552	41.101	0.114875	0.49	ns
FOS	FOS	chr14	75650353	75660580	-0.0219657	42.9589	42.3098	1	ns	40.6312	33.6701	-0.271119	4.1e-06	****	42.4446	46.7309	0.138797	0.37	ns	55.5258	50.8439	-0.127083	0.66	ns	43.367	52.9019	0.286724	5.2e-05	****	30.8469	36.1616	0.229333	0.036	**
FOS	FOS	chr14	75763554	75773781	-0.0770484	44.3241	42.019	0.15	*	42.6935	33.9118	-0.33223	9.4e-10	****	50.9413	48.7542	-0.0633082	1	ns	54.9617	50.1449	-0.132325	0.25	*	38.8423	45.1238	0.216257	0.00049	***	31.9479	35.2419	0.141573	0.49	ns
FOS	FOS	chr14	75699091	75709318	-0.0311881	41.7494	40.8566	1	ns	42.4766	38.2433	-0.151462	0.011	**	53.9595	57.0987	0.0815811	1	ns	58.0639	53.1512	-0.12754	0.24	*	46.1576	57.8724	0.326308	2.8e-06	****	29.8363	37.5323	0.331066	6.3e-05	****
FOXO3	FOXO3	chr6	109006141	109016368	0.174258	18.0596	20.3781	0.26	ns	NA	NA	NA	NA	NA	NA	NA	NA	NA	NA	NA	NA	NA	NA	NA	NA	NA	NA	NA	NA	14.1721	13.9201	-0.0258852	1	ns
FOXO3	FOXO3	chr6	108908730	108918957	-0.0105315	42.7451	42.4342	1	ns	NA	NA	NA	NA	NA	NA	NA	NA	NA	NA	NA	NA	NA	NA	NA	NA	NA	NA	NA	NA	35.3159	33.6103	-0.0714172	1	ns
FOXO3	FOXO3	chr6	109237871	109250422	-0.00911855	21.0728	20.9401	1	ns	NA	NA	NA	NA	NA	NA	NA	NA	NA	NA	NA	NA	NA	NA	NA	NA	NA	NA	NA	NA	15.284	17.1308	0.164572	1	ns
FOXO3	FOXO3	chr6	109433668	109443895	-0.251762	12.3832	10.4003	0.42	ns	NA	NA	NA	NA	NA	NA	NA	NA	NA	NA	NA	NA	NA	NA	NA	NA	NA	NA	NA	NA	9.11002	10.1564	0.156869	1	ns
FOXO3	FOXO3	chr6	109211941	109228945	-0.0557357	27.3337	26.2979	1	ns	NA	NA	NA	NA	NA	NA	NA	NA	NA	NA	NA	NA	NA	NA	NA	NA	NA	NA	NA	NA	19.4752	20.307	0.0603382	1	ns
FUT10	FUT10_1	chr8	33350550	33360777	0.0263049	39.4512	40.1771	1	ns	41.08	34.0653	-0.27013	0.00036	***	43.1413	39.4069	-0.130621	0.22	ns	48.5963	42.1832	-0.204177	0.026	**	49.3738	57.5493	0.221053	0.0069	**	30.1685	31.5385	0.0640674	0.81	ns
FUT10	FUT10_1	chr8	33406653	33417704	0.00142918	21.0458	21.0667	1	ns	21.7976	18.2247	-0.258274	0.00036	***	27.1215	29.206	0.106826	0.32	ns	25.8545	22.9084	-0.174543	0.14	ns	27.4702	29.6199	0.108701	0.26	ns	17.6764	15.9836	-0.145235	0.49	ns
FUT10	FUT10_1	chr8	33337270	33347497	-0.0155101	94.4692	93.4591	1	ns	97.6532	87.3765	-0.160423	3.7e-05	****	122.223	120.812	-0.0167478	0.62	ns	110.685	105.368	-0.0710313	0.14	ns	101.636	128.443	0.337722	1.1e-09	****	64.4675	63.676	-0.017822	0.81	ns
GADD45A	GADD45A	chr1	67890891	67901723	0.093645	12.2262	13.0461	0.16	ns	12.4284	11.9971	-0.0509535	0.86	ns	10.5933	11.0095	0.0556011	0.54	ns	11.8712	11.6605	-0.0258319	0.62	ns	12.9763	16.6224	0.357243	0.027	*	10.2478	11.634	0.183039	0.36	ns
GNAI1	GNAI1	chr7	79841580	79851807	-0.0209592	36.6004	36.0725	0.81	ns	NA	NA	NA	NA	NA	NA	NA	NA	NA	NA	NA	NA	NA	NA	NA	NA	NA	NA	NA	NA	28.4365	23.2086	-0.293085	0.033	*
GNAI1	GNAI1	chr7	79749230	79759457	-0.059823	132.41	127.032	0.11	ns	NA	NA	NA	NA	NA	NA	NA	NA	NA	NA	NA	NA	NA	NA	NA	NA	NA	NA	NA	NA	96.778	86.517	-0.161696	0.0043	**
GNAQ	GNAQ	chr9	80846000	80856227	-0.135655	11.8799	10.8137	0.11	*	NA	NA	NA	NA	NA	NA	NA	NA	NA	NA	NA	NA	NA	NA	NA	NA	NA	NA	NA	NA	8.99445	9.23062	0.0373925	0.9	ns
GNAQ	GNAQ	chr9	80519278	80529505	0.208412	28.3738	32.7835	0.08	*	NA	NA	NA	NA	NA	NA	NA	NA	NA	NA	NA	NA	NA	NA	NA	NA	NA	NA	NA	NA	21.9797	14.5622	-0.593943	0.0014	***
GNAQ	GNAQ	chr9	80820876	80831103	0.0798514	23.0711	24.3841	0.38	ns	NA	NA	NA	NA	NA	NA	NA	NA	NA	NA	NA	NA	NA	NA	NA	NA	NA	NA	NA	NA	18.5616	19.8283	0.095237	0.9	ns
GNAQ	GNAQ	chr9	80907067	80917294	-0.220314	5.94578	5.10373	0.38	ns	NA	NA	NA	NA	NA	NA	NA	NA	NA	NA	NA	NA	NA	NA	NA	NA	NA	NA	NA	NA	5.30916	6.48138	0.287817	0.22	ns
HIVEP2	HIVEP2	chr6	142988118	142998345	-0.184939	15.1765	13.3506	0.29	*	NA	NA	NA	NA	NA	NA	NA	NA	NA	NA	NA	NA	NA	NA	NA	NA	NA	NA	NA	NA	9.89539	11.4657	0.212495	1	ns
HIVEP2	HIVEP2	chr6	143229685	143239912	0.0987366	43.9336	47.0457	0.29	*	NA	NA	NA	NA	NA	NA	NA	NA	NA	NA	NA	NA	NA	NA	NA	NA	NA	NA	NA	NA	34.1278	32.2168	-0.0831336	1	ns
HIVEP2	HIVEP2	chr6	143201705	143211932	0.0686865	37.7159	39.555	1	ns	NA	NA	NA	NA	NA	NA	NA	NA	NA	NA	NA	NA	NA	NA	NA	NA	NA	NA	NA	NA	27.0765	30.3327	0.163835	0.6	ns
HIVEP2	HIVEP2	chr6	143242936	143253163	0.139191	102.206	112.558	0.021	**	NA	NA	NA	NA	NA	NA	NA	NA	NA	NA	NA	NA	NA	NA	NA	NA	NA	NA	NA	NA	78.9394	61.171	-0.367897	0.001	***
HIVEP2	HIVEP2	chr6	143136305	143146532	0.0183516	43.9772	44.5402	1	ns	NA	NA	NA	NA	NA	NA	NA	NA	NA	NA	NA	NA	NA	NA	NA	NA	NA	NA	NA	NA	29.6986	22.3698	-0.40884	0.017	**
HIVEP2	HIVEP2	chr6	143766761	143776988	0.0292202	10.7998	11.0208	1	ns	NA	NA	NA	NA	NA	NA	NA	NA	NA	NA	NA	NA	NA	NA	NA	NA	NA	NA	NA	NA	9.51867	9.32135	-0.0302216	1	ns
HIVEP2	HIVEP2	chr6	143161901	143172128	0.0837131	55.5315	58.849	1	ns	NA	NA	NA	NA	NA	NA	NA	NA	NA	NA	NA	NA	NA	NA	NA	NA	NA	NA	NA	NA	42.5724	29.7399	-0.517519	0.0031	***
HIVEP2	HIVEP2	chr6	143377016	143387243	0.0337585	29.078	29.7664	1	ns	NA	NA	NA	NA	NA	NA	NA	NA	NA	NA	NA	NA	NA	NA	NA	NA	NA	NA	NA	NA	24.655	24.9105	0.0148692	1	ns
HMGA2	HMGA2	chr12	66281023	66291932	-0.0538493	19.4195	18.708	1	ns	NA	NA	NA	NA	NA	NA	NA	NA	NA	NA	NA	NA	NA	NA	NA	NA	NA	NA	NA	NA	15.6867	12.3891	-0.340466	0.11	*
HMGA2	HMGA2	chr12	66314498	66324725	0.0628647	27.9286	29.1725	1	ns	NA	NA	NA	NA	NA	NA	NA	NA	NA	NA	NA	NA	NA	NA	NA	NA	NA	NA	NA	NA	19.7403	18.9473	-0.0591481	0.96	ns
HMGA2	HMGA2	chr12	66270679	66280906	0.0199673	30.3993	30.823	1	ns	NA	NA	NA	NA	NA	NA	NA	NA	NA	NA	NA	NA	NA	NA	NA	NA	NA	NA	NA	NA	24.673	23.8543	-0.0486839	0.99	ns
HMGA2	HMGA2	chr12	66129662	66139889	-0.0660398	37.9017	36.2058	0.86	ns	NA	NA	NA	NA	NA	NA	NA	NA	NA	NA	NA	NA	NA	NA	NA	NA	NA	NA	NA	NA	27.5481	30.6531	0.154082	0.61	ns
HMGA2	HMGA2	chr12	66108958	66119883	0.0287654	42.0821	42.9295	1	ns	NA	NA	NA	NA	NA	NA	NA	NA	NA	NA	NA	NA	NA	NA	NA	NA	NA	NA	NA	NA	31.1811	26.2246	-0.249754	0.011	**
INPP5B	INPP5B	chr1	38460313	38470540	0.0695314	21.8807	22.961	0.65	ns	NA	NA	NA	NA	NA	NA	NA	NA	NA	NA	NA	NA	NA	NA	NA	NA	NA	NA	NA	NA	17.5611	16.1103	-0.124399	1	ns
INPP5B	INPP5B	chr1	38473016	38483243	-0.0235063	16.7719	16.5009	0.76	ns	NA	NA	NA	NA	NA	NA	NA	NA	NA	NA	NA	NA	NA	NA	NA	NA	NA	NA	NA	NA	13.8241	14.4213	0.0610207	1	ns
INPP5B	INPP5B	chr1	38383512	38393739	-0.0315251	96.8321	94.7391	0.76	ns	NA	NA	NA	NA	NA	NA	NA	NA	NA	NA	NA	NA	NA	NA	NA	NA	NA	NA	NA	NA	67.7357	65.2435	-0.0540834	1	ns
INTS3	INTS3_2	chr1	153758387	153768614	-0.0464659	24.1729	23.4067	1	ns	NA	NA	NA	NA	NA	NA	NA	NA	NA	NA	NA	NA	NA	NA	NA	NA	NA	NA	NA	NA	20.6614	19.6924	-0.0692972	1	ns
INTS3	INTS3_2	chr1	153738278	153748505	-0.0134489	44.9246	44.5077	1	ns	NA	NA	NA	NA	NA	NA	NA	NA	NA	NA	NA	NA	NA	NA	NA	NA	NA	NA	NA	NA	34.6963	34.7471	0.00211171	1	ns
INTS3	INTS3_2	chr1	153533340	153544261	-0.0266852	13.8858	13.6314	1	ns	NA	NA	NA	NA	NA	NA	NA	NA	NA	NA	NA	NA	NA	NA	NA	NA	NA	NA	NA	NA	10.2064	9.41832	-0.115939	1	ns
INTS3	INTS3_2	chr1	153638232	153648459	0.0662299	28.1166	29.4374	1	ns	NA	NA	NA	NA	NA	NA	NA	NA	NA	NA	NA	NA	NA	NA	NA	NA	NA	NA	NA	NA	19.7519	21.1209	0.0966781	1	ns
INTS3	INTS3_2	chr1	153934642	153944869	-0.165442	13.8426	12.3428	0.34	*	NA	NA	NA	NA	NA	NA	NA	NA	NA	NA	NA	NA	NA	NA	NA	NA	NA	NA	NA	NA	12.232	9.53393	-0.35952	0.17	*
INTS3	INTS3_2	chr1	153594860	153611819	0.0397239	14.2484	14.6462	1	ns	NA	NA	NA	NA	NA	NA	NA	NA	NA	NA	NA	NA	NA	NA	NA	NA	NA	NA	NA	NA	11.5566	9.76254	-0.24339	0.38	*
INTS3	INTS3_2	chr1	153513319	153523546	-0.0165405	15.163	14.9902	1	ns	NA	NA	NA	NA	NA	NA	NA	NA	NA	NA	NA	NA	NA	NA	NA	NA	NA	NA	NA	NA	11.5015	10.0199	-0.198952	1	ns
INTS3	INTS3_2	chr1	153913544	153923771	-0.123283	12.1611	11.1651	1	ns	NA	NA	NA	NA	NA	NA	NA	NA	NA	NA	NA	NA	NA	NA	NA	NA	NA	NA	NA	NA	10.4209	9.18859	-0.181568	1	ns
INTS3	INTS3_2	chr1	153566166	153576393	0.103252	9.84956	10.5803	0.95	ns	NA	NA	NA	NA	NA	NA	NA	NA	NA	NA	NA	NA	NA	NA	NA	NA	NA	NA	NA	NA	6.60162	7.1678	0.118711	1	ns
JARID1A	JARID1A_1	chr12	680282	690509	0.0193933	7.74027	7.84502	0.9	ns	7.96576	7.26648	-0.132556	0.21	ns	10.3889	10.3197	-0.00964118	0.95	ns	9.08943	7.87619	-0.206693	0.4	ns	9.85097	11.3753	0.207567	0.22	ns	7.19892	6.61942	-0.121074	0.37	ns
JARID1A	JARID1A_1	chr12	658031	668258	0.0688902	24.3178	25.5072	0.77	ns	25.1481	20.9442	-0.2639	0.0059	**	30.7697	36.6171	0.251005	0.059	*	26.4829	24.9136	-0.0881231	0.54	ns	34.1576	30.7104	-0.15348	0.22	ns	19.0847	18.0734	-0.0785491	0.38	ns
JMJD1C	JMJD1C_2	chr10	65287495	65297722	0.0123481	62.8381	63.3782	0.91	ns	73.3072	77.4852	0.0799662	0.011	**	53.4832	74.1311	0.470993	3.6e-06	****	105.123	96.8745	-0.117887	0.012	**	78.1684	117.288	0.5854	4e-12	****	53.3478	41.9897	-0.345393	8.4e-08	****
JMJD1C	JMJD1C_2	chr10	65384464	65394691	0.081	25.4726	26.9436	0.91	ns	24.0425	25.9475	0.110005	0.33	ns	34.6253	40.318	0.219597	0.3	ns	27.1871	28.0331	0.0442123	0.93	ns	34.1101	28.4354	-0.262511	0.021	*	14.5566	14.4604	-0.00956601	0.84	ns
JMJD1C	JMJD1C_2	chr10	65246817	65257044	0.0202694	98.6599	100.056	0.91	ns	111.175	108.072	-0.0408401	0.33	ns	109.348	118.916	0.121013	0.3	ns	155.332	138.102	-0.169618	0.0063	**	128.691	173.632	0.432119	2.9e-09	****	67.6363	59.1434	-0.19358	0.0015	***
JUN	JUN	chr1	59364530	59374757	-0.135777	32.4985	29.5795	0.22	ns	32.577	28.9105	-0.172261	0.37	ns	35.0728	33.6174	-0.061144	0.52	ns	34.5804	26.4878	-0.384631	0.068	*	28.761	33.679	0.227737	0.29	ns	23.3287	21.1793	-0.139454	0.61	ns
JUN	JUN	chr1	59276992	59287219	0.073507	44.9174	47.2653	0.55	ns	40.8347	37.7099	-0.114853	0.35	ns	59.1591	54.1928	-0.126499	0.42	ns	47.5998	43.0695	-0.144287	0.19	ns	41.8931	44.6734	0.0927008	0.48	ns	28.6064	33.12	0.211366	0.18	ns
LIPC	LIPC	chr15	58839600	58849827	-0.0552215	31.7513	30.5589	1	ns	NA	NA	NA	NA	NA	NA	NA	NA	NA	NA	NA	NA	NA	NA	NA	NA	NA	NA	NA	NA	26.4392	23.5361	-0.167807	1	ns
LIPC	LIPC	chr15	58986949	58997176	0.106364	9.14001	9.83933	1	ns	NA	NA	NA	NA	NA	NA	NA	NA	NA	NA	NA	NA	NA	NA	NA	NA	NA	NA	NA	NA	7.99568	7.46178	-0.0997009	1	ns
LIPC	LIPC	chr15	58721070	58731297	-0.0165682	64.8363	64.096	1	ns	NA	NA	NA	NA	NA	NA	NA	NA	NA	NA	NA	NA	NA	NA	NA	NA	NA	NA	NA	NA	51.9249	49.0693	-0.0816062	0.88	ns
LIPC	LIPC	chr15	58808722	58818949	-0.130605	33.5343	30.6319	0.16	*	NA	NA	NA	NA	NA	NA	NA	NA	NA	NA	NA	NA	NA	NA	NA	NA	NA	NA	NA	NA	27.0767	28.2284	0.0600986	1	ns
LIPC	LIPC	chr15	58772048	58782275	-0.0523754	33.7875	32.5829	1	ns	NA	NA	NA	NA	NA	NA	NA	NA	NA	NA	NA	NA	NA	NA	NA	NA	NA	NA	NA	NA	25.8721	27.2497	0.0748432	1	ns
LIPC	LIPC	chr15	59036864	59047091	-0.0673319	11.1221	10.6149	1	ns	NA	NA	NA	NA	NA	NA	NA	NA	NA	NA	NA	NA	NA	NA	NA	NA	NA	NA	NA	NA	8.92382	10.2757	0.20351	1	ns
LIPC	LIPC	chr15	58734549	58757066	-0.0830441	44.7539	42.2505	0.35	*	NA	NA	NA	NA	NA	NA	NA	NA	NA	NA	NA	NA	NA	NA	NA	NA	NA	NA	NA	NA	34.7201	35.1925	0.0194966	1	ns
LIPC	LIPC	chr15	58557360	58567587	-0.173653	41.7034	36.974	0.014	***	NA	NA	NA	NA	NA	NA	NA	NA	NA	NA	NA	NA	NA	NA	NA	NA	NA	NA	NA	NA	29.7548	33.6431	0.17719	0.82	ns
LIPC	LIPC	chr15	58511339	58521566	-0.172658	22.5235	19.983	0.39	*	NA	NA	NA	NA	NA	NA	NA	NA	NA	NA	NA	NA	NA	NA	NA	NA	NA	NA	NA	NA	18.7726	19.0378	0.020236	1	ns
LIPC	LIPC	chr15	58786174	58796401	-0.127311	24.2323	22.1855	0.27	*	NA	NA	NA	NA	NA	NA	NA	NA	NA	NA	NA	NA	NA	NA	NA	NA	NA	NA	NA	NA	19.3476	20.3166	0.0705018	1	ns
LIPC	LIPC	chr15	58895540	58905767	0.0149302	15.9281	16.0938	1	ns	NA	NA	NA	NA	NA	NA	NA	NA	NA	NA	NA	NA	NA	NA	NA	NA	NA	NA	NA	NA	16.468	13.4872	-0.288079	0.29	*
LIPC	LIPC	chr15	58619436	58629663	-0.109113	47.6991	44.2246	0.026	**	NA	NA	NA	NA	NA	NA	NA	NA	NA	NA	NA	NA	NA	NA	NA	NA	NA	NA	NA	NA	33.897	35.8711	0.0816627	0.84	ns
LIPC	LIPC	chr15	58872809	58883036	-0.031663	21.2247	20.7639	1	ns	NA	NA	NA	NA	NA	NA	NA	NA	NA	NA	NA	NA	NA	NA	NA	NA	NA	NA	NA	NA	18.485	21.1087	0.191481	0.6	*
LIPC	LIPC	chr15	58910857	58921084	0.204947	13.535	15.601	0.1	**	NA	NA	NA	NA	NA	NA	NA	NA	NA	NA	NA	NA	NA	NA	NA	NA	NA	NA	NA	NA	12.2868	12.879	0.0679115	1	ns
LIPC	LIPC	chr15	58579955	58597129	-0.00283356	32.5518	32.4879	1	ns	NA	NA	NA	NA	NA	NA	NA	NA	NA	NA	NA	NA	NA	NA	NA	NA	NA	NA	NA	NA	24.3432	23.1847	-0.0703482	1	ns
LMO4	LMO4_1	chr1	87661587	87679951	-0.147814	34.5036	31.1436	0.023	**	32.6585	33.3388	0.029741	0.84	ns	31.6174	37.0529	0.228869	0.093	*	40.0314	34.9023	-0.197808	0.019	**	34.7552	35.5788	0.0337884	1	ns	23.8005	22.8993	-0.0556853	1	ns
LMO4	LMO4_1	chr1	87686525	87696752	-0.0757083	26.3054	24.9606	0.55	ns	27.623	25.8068	-0.0981178	0.45	ns	27.1823	30.062	0.145274	0.83	ns	28.9507	27.6119	-0.068308	0.66	ns	27.44	28.4137	0.0503042	1	ns	17.1327	20.3178	0.245991	0.17	*
LMO4	LMO4_1	chr1	87713133	87723360	-0.047971	36.8427	35.6377	0.55	ns	35.4473	34.3128	-0.046929	0.84	ns	26.4661	27.6789	0.0646394	1	ns	47.0503	40.0344	-0.232966	0.029	**	33.8609	37.1736	0.134656	1	ns	28.2761	26.3296	-0.102898	1	ns
LMO4	LMO4_1	chr1	87612123	87622350	-0.12404	63.0532	57.8585	0.0014	***	65.6227	62.4553	-0.071369	0.54	ns	70.1901	75.3903	0.103111	0.63	ns	76.638	72.6553	-0.0769931	0.66	ns	66.5254	69.5866	0.0649049	1	ns	40.8116	44.9706	0.140002	0.36	ns
LMO4	LMO4_1	chr1	87592517	87602744	-0.114266	35.2087	32.5276	0.26	ns	34.0312	30.1666	-0.173905	0.062	*	49.9071	50.714	0.0231364	1	ns	37.3252	36.7979	-0.0205275	0.82	ns	45.0861	37.4639	-0.267183	0.0035	***	26.3094	26.5416	0.0126733	1	ns
MBNL1	MBNL1_2	chr3	151910836	151921063	0.276505	116.632	141.272	8.1e-10	****	128.384	156.424	0.284996	1.3e-09	****	103.446	126.126	0.28599	0.0088	**	203.324	196.305	-0.0506837	0.31	ns	130.6	158.481	0.279157	6.7e-05	****	79.5984	43.5655	-0.869553	2.9e-13	****
MBNL1	MBNL1_3	chr3	151910836	151921063	0.221439	97.5463	113.729	3.8e-06	****	104.97	118.785	0.178376	0.0019	***	28.4553	40.9322	0.52454	0.039	*	160.232	160.372	0.00125754	0.98	ns	74.5956	86.0106	0.205424	0.092	ns	75.8754	50.5551	-0.585777	1.5e-06	****
MBNL1	MBNL1_2	chr3	152089554	152099781	0.686413	10.3447	16.6475	4.3e-09	****	9.38938	11.5804	0.302586	0.015	*	7.59186	8.92224	0.232953	0.87	ns	13.0138	13.6669	0.0706402	0.48	ns	8.21496	9.8733	0.265279	0.18	ns	7.77731	7.26155	-0.0989924	0.4	ns
MBNL1	MBNL1_3	chr3	152089554	152099781	0.631214	14.5409	22.522	1.1e-06	****	11.9751	13.6915	0.193243	0.11	ns	6.99721	20.2423	1.53252	0.092	ns	17.4723	21.7266	0.314396	0.26	ns	4.33555	11.486	1.40559	0.034	*	13.5356	12.8175	-0.0786356	0.51	ns
MED13	MED13_1	chr17	59935647	59945874	-0.00353575	13.8923	13.8583	0.79	ns	13.9651	14.3484	0.0390717	0.65	ns	11.4247	11.5428	0.0148292	0.94	ns	17.781	16.2926	-0.126122	0.31	ns	12.5394	13.6096	0.118157	0.39	ns	10.0952	9.76963	-0.0472908	0.97	ns
MEF2C	MEF2C_2	chr5	88075684	88085911	0.384612	47.0363	61.4063	1.2e-06	****	49.673	52.7545	0.0868313	0.45	ns	57.5418	62.012	0.107936	1	ns	73.257	81.5789	0.155229	0.64	ns	54.3681	56.1721	0.0470945	1	ns	37.0141	19.035	-0.959416	1.1e-06	****
MEF2C	MEF2C_2	chr5	88687352	88697579	-0.177365	13.6036	12.0299	0.14	ns	13.9294	13.0338	-0.0958653	1	ns	8.41377	6.68844	-0.331083	1	ns	16.774	15.0858	-0.153032	1	ns	11.032	9.05439	-0.28501	0.66	ns	10.5392	12.5143	0.247809	0.52	ns
MEF2C	MEF2C_2	chr5	88023009	88033236	0.409108	51.9172	68.939	4.8e-08	****	55.2319	60.1598	0.123297	0.23	*	25.6171	38.335	0.581555	1	ns	73.0633	83.8965	0.199464	0.41	ns	47.5328	48.4598	0.0278675	1	ns	42.8182	41.8876	-0.0317015	0.79	ns
MEF2C	MEF2C_2	chr5	88163782	88174009	0.22398	195.847	228.739	4e-08	****	199.987	202.835	0.0204036	1	ns	72.4316	103.375	0.513189	0.025	**	282.271	272.288	-0.0519449	1	ns	150.994	240.793	0.673301	2.2e-11	****	139.936	120.464	-0.216168	0.018	**
MEF2C	MEF2C_2	chr5	87965702	87975929	-0.150117	11.6695	10.5163	0.18	ns	11.4146	11.1947	-0.0280664	1	ns	27.9526	45.9184	0.716091	0.0034	***	10.4561	8.08499	-0.37102	0.6	ns	22.6781	22.7495	0.0045379	1	ns	8.15525	6.87619	-0.246119	0.59	ns
MEF2C	MEF2C_2	chr5	88180406	88190633	0.16383	229.937	257.589	5.6e-05	****	247.332	247.677	0.00200989	1	ns	240.149	255.26	0.0880414	1	ns	331.538	330.429	-0.0048337	1	ns	225.791	277.201	0.295947	0.0013	***	171.58	153.867	-0.157201	0.34	ns
MEF2C	MEF2C_2	chr5	88124209	88134436	0.168156	99.5599	111.868	0.00017	****	104.29	92.2183	-0.177476	0.0012	***	42.3026	51.2062	0.275573	0.49	ns	141.866	142.388	0.00529775	1	ns	75.8693	113.962	0.586967	9.1e-07	****	63.2103	42.4948	-0.572873	8.6e-07	****
MEIS1	MEIS1	chr2	66747836	66758063	-0.0118407	13.3472	13.2381	0.97	ns	NA	NA	NA	NA	NA	NA	NA	NA	NA	NA	NA	NA	NA	NA	NA	NA	NA	NA	NA	NA	7.48674	4.77584	-0.648584	0.00066	***
MEIS1	MEIS1	chr2	66791490	66807646	-0.201912	35.4076	30.7833	0.00039	***	NA	NA	NA	NA	NA	NA	NA	NA	NA	NA	NA	NA	NA	NA	NA	NA	NA	NA	NA	NA	21.7231	14.297	-0.603524	0.00013	****
MSL3	MSL3	chrX	11837903	11848130	0.060385	18.9702	19.7811	0.76	ns	19.4219	19.563	0.0104429	0.93	ns	18.5551	17.9631	-0.046785	0.81	ns	21.5796	21.2377	-0.0230375	0.94	ns	21.1896	23.4375	0.14546	0.31	ns	14.9235	15.0741	0.0144876	0.9	ns
MSL3	MSL3	chrX	11806040	11816267	0.0173281	30.5508	30.92	0.76	ns	31.2635	28.6832	-0.124272	0.24	ns	30.7531	33.1693	0.109115	0.57	ns	31.0412	32.1398	0.0501732	0.71	ns	37.1088	36.2926	-0.0320889	0.6	ns	24.9825	23.7041	-0.0757849	0.9	ns
MTCH1	MTCH1	chr6	36848481	36858708	-0.106342	36.66	34.0549	0.32	*	NA	NA	NA	NA	NA	NA	NA	NA	NA	NA	NA	NA	NA	NA	NA	NA	NA	NA	NA	NA	27.729	26.774	-0.0505599	1	ns
MTCH1	MTCH1	chr6	36630024	36640251	0.166527	7.91698	8.88564	1	ns	NA	NA	NA	NA	NA	NA	NA	NA	NA	NA	NA	NA	NA	NA	NA	NA	NA	NA	NA	NA	6.29688	7.08819	0.17078	1	ns
MTCH1	MTCH1	chr6	36837326	36847553	0.0103554	25.3327	25.5152	1	ns	NA	NA	NA	NA	NA	NA	NA	NA	NA	NA	NA	NA	NA	NA	NA	NA	NA	NA	NA	NA	18.6227	18.9596	0.0258668	1	ns
MTCH1	MTCH1	chr6	36542565	36552792	-0.130481	3.77005	3.44404	1	ns	NA	NA	NA	NA	NA	NA	NA	NA	NA	NA	NA	NA	NA	NA	NA	NA	NA	NA	NA	NA	3.14128	2.22081	-0.500263	1	ns
MTCH1	MTCH1	chr6	37146042	37156269	0.0983014	15.3976	16.4833	1	ns	NA	NA	NA	NA	NA	NA	NA	NA	NA	NA	NA	NA	NA	NA	NA	NA	NA	NA	NA	NA	11.9664	11.0187	-0.119036	1	ns
MTCH1	MTCH1	chr6	36728736	36738963	-0.00104729	21.8624	21.8465	1	ns	NA	NA	NA	NA	NA	NA	NA	NA	NA	NA	NA	NA	NA	NA	NA	NA	NA	NA	NA	NA	17.2571	13.9781	-0.304029	1	ns
MTCH1	MTCH1	chr6	37013405	37023632	-0.0727213	21.0816	20.0453	1	ns	NA	NA	NA	NA	NA	NA	NA	NA	NA	NA	NA	NA	NA	NA	NA	NA	NA	NA	NA	NA	18.0557	16.9042	-0.0950758	1	ns
MTCH1	MTCH1	chr6	36641466	36651693	-0.240145	10.5473	8.92996	0.35	*	NA	NA	NA	NA	NA	NA	NA	NA	NA	NA	NA	NA	NA	NA	NA	NA	NA	NA	NA	NA	8.91746	8.4954	-0.0699523	1	ns
MTCH1	MTCH1	chr6	37132465	37142692	0.0243317	17.0099	17.2992	1	ns	NA	NA	NA	NA	NA	NA	NA	NA	NA	NA	NA	NA	NA	NA	NA	NA	NA	NA	NA	NA	17.0356	15.8777	-0.101545	1	ns
MTCH1	MTCH1	chr6	36513469	36523696	-0.160002	4.96016	4.43946	1	ns	NA	NA	NA	NA	NA	NA	NA	NA	NA	NA	NA	NA	NA	NA	NA	NA	NA	NA	NA	NA	4.7118	3.38581	-0.476775	0.95	ns
MTCH1	MTCH1	chr6	36557092	36567319	0.0133272	6.11003	6.16673	1	ns	NA	NA	NA	NA	NA	NA	NA	NA	NA	NA	NA	NA	NA	NA	NA	NA	NA	NA	NA	NA	4.7031	5.12749	0.124642	1	ns
MYB	MYB	chr6	135461509	135471736	-0.00360208	64.8379	64.6762	1	ns	72.5496	79.6357	0.134448	0.037	**	56.3776	68.9847	0.291154	0.006	***	81.0387	88.1754	0.121766	0.91	ns	66.4274	74.9506	0.174161	0.026	**	45.4344	46.7819	0.0421664	1	ns
MYB	MYB	chr6	135403598	135413825	0.0053977	53.4966	53.6971	1	ns	60.4312	60.2568	-0.00416792	0.7	ns	35.4382	43.719	0.302955	0.19	*	78.5279	64.565	-0.282452	0.018	**	48.8983	54.8034	0.164483	0.023	**	37.4386	43.6854	0.222623	0.31	ns
MYB	MYB	chr6	135370966	135381193	0.0232123	29.191	29.6645	1	ns	31.101	25.912	-0.263338	0.003	***	33.3888	32.679	-0.0309993	0.9	ns	35.9113	34.6513	-0.0515291	1	ns	31.6969	36.6416	0.209139	0.026	*	21.4521	24.2446	0.176547	0.31	ns
MYB	MYB	chr6	135596976	135613721	-0.142069	23.9346	21.69	0.06	*	23.3734	22.6033	-0.0483355	0.7	ns	19.3524	18.2207	-0.0869325	0.9	ns	31.9883	29.896	-0.0975872	0.91	ns	21.255	25.0532	0.237196	0.0045	***	16.4421	16.935	0.0426078	1	ns
MYB	MYB	chr6	135419092	135440764	-0.0754037	39.4198	37.4124	0.19	*	41.8652	46.0624	0.137837	0.0038	***	35.3772	38.9269	0.137946	0.9	ns	56.4731	52.2771	-0.111385	0.13	*	37.9376	45.3116	0.256251	0.00083	***	27.1711	28.8832	0.0881585	0.69	ns
MYB	MYB	chr6	135583161	135593388	-0.107539	23.0819	21.4239	0.92	ns	21.9776	20.4991	-0.100475	0.29	ns	25.8675	28.5772	0.143725	0.9	ns	23.9958	24.7455	0.0443849	1	ns	25.9787	28.4376	0.130471	0.15	ns	14.9483	17.2154	0.203715	0.88	ns
MYC	MYC_se1	chr8	130572961	130583188	-0.112635	142.235	131.553	0.0076	**	NA	NA	NA	NA	NA	NA	NA	NA	NA	NA	NA	NA	NA	NA	NA	NA	NA	NA	NA	NA	99.4344	95.1698	-0.0632417	1	ns
MYC	MYC	chr8	130572961	130583188	0.0973923	21.0261	22.4945	0.27	ns	21.7061	27.3884	0.33546	0.00084	***	21.8732	18.0688	-0.275658	0.55	ns	33.3407	37.9626	0.187293	0.32	ns	28.2147	26.5074	-0.0900519	0.99	ns	13.7376	13.318	-0.0447557	1	ns
MYC	MYC_se1	chr8	129395597	129405824	0.104265	3.3823	3.6358	0.87	ns	NA	NA	NA	NA	NA	NA	NA	NA	NA	NA	NA	NA	NA	NA	NA	NA	NA	NA	NA	NA	2.44881	2.74643	0.165476	1	ns
MYC	MYC_se1	chr8	130643234	130653461	-0.425178	42.9886	32.0156	3.4e-08	****	NA	NA	NA	NA	NA	NA	NA	NA	NA	NA	NA	NA	NA	NA	NA	NA	NA	NA	NA	NA	21.2113	16.5902	-0.354495	0.045	**
MYC	MYC	chr8	130643234	130653461	-0.226145	11.4197	9.76285	0.1	*	9.54751	7.21404	-0.404318	0.03	**	11.7559	8.32657	-0.497596	0.12	*	14.6673	12.6619	-0.212105	0.32	ns	15.0475	13.2251	-0.186241	0.99	ns	5.58513	6.59622	0.240049	1	ns
MYC	MYC_se1	chr8	130673469	130683696	-0.312389	29.5891	23.8283	5.3e-06	****	NA	NA	NA	NA	NA	NA	NA	NA	NA	NA	NA	NA	NA	NA	NA	NA	NA	NA	NA	NA	18.9777	19.4665	0.0366941	1	ns
MYC	MYC	chr8	130673469	130683696	0.0519576	9.32598	9.66797	0.43	ns	8.7169	7.26876	-0.262106	0.11	*	11.4253	10.7193	-0.0920302	0.84	ns	15.0856	10.1672	-0.569247	0.018	**	13.5206	16.7206	0.306467	0.14	*	6.50248	7.44198	0.194695	1	ns
MYC	MYC_se1	chr8	129023463	129038523	0.37013	5.49683	7.10449	0.00012	****	NA	NA	NA	NA	NA	NA	NA	NA	NA	NA	NA	NA	NA	NA	NA	NA	NA	NA	NA	NA	4.67049	3.91058	-0.25619	0.92	ns
MYC	MYC_se1	chr8	130543136	130553363	-0.110981	66.0458	61.1556	0.092	*	NA	NA	NA	NA	NA	NA	NA	NA	NA	NA	NA	NA	NA	NA	NA	NA	NA	NA	NA	NA	47.2744	47.3339	0.00181654	1	ns
MYC	MYC	chr8	130543136	130553363	0.40472	21.2319	28.1075	4.8e-05	****	20.5684	31.3905	0.609894	2.9e-07	****	24.8106	27.5225	0.149654	0.84	ns	35.1629	41.1537	0.226967	0.079	*	29.6523	31.6912	0.0959374	0.99	ns	16.3768	15.2215	-0.105547	1	ns
MYC	MYC	chr8	130554144	130572136	0.115573	23.9796	25.9796	0.1	*	22.8989	27.7925	0.279421	3.6e-05	****	24.9022	22.3736	-0.154472	0.55	ns	40.0297	42.621	0.0904953	0.32	ns	27.1324	29.6394	0.127498	0.67	ns	15.1025	14.0625	-0.102927	1	ns
MYC	MYC_se1	chr8	130599316	130609543	-0.283905	63.8705	52.461	1.3e-05	****	NA	NA	NA	NA	NA	NA	NA	NA	NA	NA	NA	NA	NA	NA	NA	NA	NA	NA	NA	NA	42.3927	40.7416	-0.0573109	1	ns
MYC	MYC	chr8	130599316	130609543	-0.126031	27.8442	25.515	0.1	*	27.9236	26.8256	-0.057871	0.64	ns	35.6751	30.0297	-0.248528	0.13	*	43.4794	37.5676	-0.210843	0.32	ns	36.3527	37.508	0.0451353	0.99	ns	20.9328	19.4329	-0.107267	1	ns
MYC	MYC_se1	chr8	130686316	130699463	-0.450566	44.8629	32.8287	7e-11	****	NA	NA	NA	NA	NA	NA	NA	NA	NA	NA	NA	NA	NA	NA	NA	NA	NA	NA	NA	NA	29.7736	26.6327	-0.160837	0.19	*
MYC	MYC	chr8	130686316	130699463	-0.109078	28.3687	26.3029	0.11	*	27.6193	26.6628	-0.0508536	0.64	ns	41.5018	35.4811	-0.226121	0.25	ns	46.3608	43.756	-0.0834244	0.32	ns	39.4423	43.9688	0.156734	0.14	*	19.1724	19.2839	0.00836497	1	ns
MYC	MYC_se1	chr8	130554144	130572136	-0.0697287	260.887	248.578	0.009	**	NA	NA	NA	NA	NA	NA	NA	NA	NA	NA	NA	NA	NA	NA	NA	NA	NA	NA	NA	NA	186.511	170.688	-0.127899	0.0022	***
MYC	MYC_se1	chr8	128924783	128935010	0.603087	3.3744	5.12559	0.0028	***	NA	NA	NA	NA	NA	NA	NA	NA	NA	NA	NA	NA	NA	NA	NA	NA	NA	NA	NA	NA	2.93696	3.60071	0.293956	1	ns
OGT	OGT_1	chrX	70396418	70406645	-0.0380509	4.73757	4.61425	0.67	ns	4.25165	4.71086	0.147966	0.72	ns	5.36531	4.43056	-0.276174	0.36	ns	4.68216	5.36484	0.19636	1	ns	5.80634	5.54604	-0.0661721	0.81	ns	3.41881	2.79007	-0.293193	0.13	*
OGT	OGT_1	chrX	70833314	70843541	0.0510936	24.7065	25.5972	0.41	ns	23.7269	23.1498	-0.0355193	1	ns	25.2183	29.1989	0.211445	0.33	ns	26.5564	27.4024	0.0452419	1	ns	28.1366	30.2157	0.10285	0.81	ns	20.3275	18.9445	-0.101657	1	ns
OGT	OGT_1	chrX	70318130	70336601	0.193579	5.33717	6.10358	0.071	*	5.14981	4.96512	-0.0526905	1	ns	4.60887	5.89891	0.356035	0.33	ns	5.92513	5.53224	-0.0989851	1	ns	5.38567	6.46524	0.263577	0.21	*	4.44033	4.04447	-0.134719	0.4	ns
OGT	OGT_1	chrX	70469425	70479652	0.225678	6.51328	7.61615	0.022	**	7.16209	6.53795	-0.131543	0.42	ns	9.88001	12.7067	0.36301	0.049	**	7.47402	7.54274	0.0132039	1	ns	7.72254	9.13388	0.242154	0.81	ns	4.88473	5.56722	0.188679	1	ns
OGT	OGT_1	chrX	70498535	70508762	-0.137367	8.52851	7.75392	0.33	ns	7.8291	9.28297	0.245741	0.16	*	8.69748	9.20309	0.0815209	0.89	ns	9.74782	10.493	0.106277	1	ns	9.51076	10.9443	0.202554	0.58	ns	7.46657	5.93959	-0.330083	0.29	ns
PARP1	PARP1	chr1	226491659	226501886	0.225009	18.5104	21.6347	0.069	*	NA	NA	NA	NA	NA	NA	NA	NA	NA	NA	NA	NA	NA	NA	NA	NA	NA	NA	NA	NA	12.6059	15.692	0.315929	0.3	ns
PARP1	PARP1	chr1	226608403	226618630	0.117818	56.4032	61.2027	0.37	ns	NA	NA	NA	NA	NA	NA	NA	NA	NA	NA	NA	NA	NA	NA	NA	NA	NA	NA	NA	NA	46.1532	40.9717	-0.171804	0.3	ns
PBX3	PBX3	chr9	128204114	128214341	-0.117499	15.2854	14.0898	0.14	ns	NA	NA	NA	NA	NA	NA	NA	NA	NA	NA	NA	NA	NA	NA	NA	NA	NA	NA	NA	NA	8.09169	11.4902	0.50589	0.32	ns
PROM1	PROM1_LI	chr4	16193200	16203427	0.395248	116.643	153.405	2.3e-13	****	124.382	154.772	0.315357	6.9e-09	****	65.5605	85.7836	0.387876	4.2e-08	****	157.596	169.486	0.104941	0.029	*	91.5888	118.278	0.368941	7e-09	****	79.0022	41.2356	-0.938002	1.5e-12	****
PROM1	PROM1_SI	chr4	16193200	16203427	0.198542	67.9646	77.992	2.3e-06	****	70.5731	71.7261	0.0233798	0.53	ns	19.1954	23.8248	0.3117	0.65	ns	82.8307	83.2687	0.0076088	0.87	ns	53.3278	64.2333	0.268434	0.001	***	42.5322	26.6064	-0.676783	2.2e-10	****
PROM1	PROM1_LI	chr4	16119502	16129729	-0.088418	51.2594	48.2122	0.02	*	51.5733	44.3406	-0.217997	0.00039	***	73.0862	67.148	-0.122256	0.079	ns	52.9894	51.6782	-0.0361474	0.71	ns	63.153	58.571	-0.108663	0.12	ns	35.2863	39.2248	0.152657	0.097	ns
PROM1	PROM1_SI	chr4	16119502	16129729	-0.0281448	30.7572	30.163	1	ns	33.0532	30.2592	-0.127416	0.2	ns	25.6199	38.1576	0.574704	0.027	**	35.8722	34.6751	-0.0489664	0.78	ns	46.4461	41.5074	-0.162192	0.15	ns	18.5963	22.6501	0.2845	0.017	**
PROM1	PROM1_SI	chr4	16079583	16090368	-0.0042051	225.049	224.394	1	ns	220.988	222.431	0.00938466	0.64	ns	161.816	198.117	0.292002	0.65	ns	283.263	270.203	-0.0680937	0.19	ns	223.403	243.36	0.123442	0.012	**	136.453	129.094	-0.0799827	0.06	ns
PROM1	PROM1_LI	chr4	16223826	16234053	0.147099	95.7133	105.987	0.013	**	97.4389	90.1932	-0.111479	0.029	*	70.4974	82.2785	0.222945	0.019	**	133.463	119.945	-0.154071	0.029	**	89.0846	117.525	0.399721	4.4e-09	****	67.7839	33.1694	-1.03109	1.8e-12	****
PROM1	PROM1_SI	chr4	16223826	16234053	0.0862549	50.7243	53.8495	0.31	ns	49.9806	44.0157	-0.18335	0.059	*	20.4647	19.8176	-0.0463567	0.81	ns	60.4428	54.3905	-0.152214	0.19	*	44.4079	56.5966	0.349899	0.0027	***	33.3785	28.2859	-0.238839	0.017	**
PTMA	PTMA_se	chr2	232567761	232587525	-0.0734443	61.4941	58.442	0.3	*	NA	NA	NA	NA	NA	NA	NA	NA	NA	NA	NA	NA	NA	NA	NA	NA	NA	NA	NA	NA	49.3765	48.3872	-0.0291994	1	ns
PTMA	PTMA_se	chr2	232502462	232518610	0.110499	76.1179	82.177	0.0065	***	NA	NA	NA	NA	NA	NA	NA	NA	NA	NA	NA	NA	NA	NA	NA	NA	NA	NA	NA	NA	44.7467	50.1261	0.163781	0.075	**
PTMA	PTMA_se	chr2	232532235	232542462	-0.0309553	119.796	117.253	0.71	ns	NA	NA	NA	NA	NA	NA	NA	NA	NA	NA	NA	NA	NA	NA	NA	NA	NA	NA	NA	NA	76.3625	83.2308	0.124255	1	ns
PTMA	PTMA_se	chr2	232464007	232475271	0.0746565	83.4938	87.9282	0.33	ns	NA	NA	NA	NA	NA	NA	NA	NA	NA	NA	NA	NA	NA	NA	NA	NA	NA	NA	NA	NA	66.7495	61.6748	-0.114076	0.8	ns
PTMA	PTMA_se	chr2	232323933	232334160	0.0828214	10.6203	11.2478	0.71	ns	NA	NA	NA	NA	NA	NA	NA	NA	NA	NA	NA	NA	NA	NA	NA	NA	NA	NA	NA	NA	9.77743	9.68428	-0.0138104	1	ns
PTMA	PTMA_se	chr2	232405206	232424383	0.0941745	16.7972	17.9302	0.33	*	NA	NA	NA	NA	NA	NA	NA	NA	NA	NA	NA	NA	NA	NA	NA	NA	NA	NA	NA	NA	12.7233	12.6674	-0.00634583	1	ns
PTMA	PTMA_se	chr2	232374319	232384546	0.119014	13.4603	14.6178	0.33	ns	NA	NA	NA	NA	NA	NA	NA	NA	NA	NA	NA	NA	NA	NA	NA	NA	NA	NA	NA	NA	11.2904	11.3202	0.00380158	1	ns
PTMA	PTMA_se	chr2	232645975	232656202	0.241157	25.2808	29.8804	0.052	**	NA	NA	NA	NA	NA	NA	NA	NA	NA	NA	NA	NA	NA	NA	NA	NA	NA	NA	NA	NA	22.9451	19.5059	-0.234277	0.21	*
PTMA	PTMA_se	chr2	232342607	232353721	0.351319	6.54698	8.35215	0.0017	***	NA	NA	NA	NA	NA	NA	NA	NA	NA	NA	NA	NA	NA	NA	NA	NA	NA	NA	NA	NA	5.61947	5.91799	0.0746727	1	ns
PTMA	PTMA_se	chr2	232435619	232445846	0.155774	13.3123	14.8301	0.46	ns	NA	NA	NA	NA	NA	NA	NA	NA	NA	NA	NA	NA	NA	NA	NA	NA	NA	NA	NA	NA	10.2151	10.0679	-0.0209354	1	ns
PTMA	PTMA_se	chr2	232608414	232618641	-0.11588	11.2851	10.4141	0.71	ns	NA	NA	NA	NA	NA	NA	NA	NA	NA	NA	NA	NA	NA	NA	NA	NA	NA	NA	NA	NA	9.73473	8.28725	-0.232248	1	ns
PTMA	PTMA_se	chr2	232481698	232497778	0.0733814	60.7983	63.9707	0.14	*	NA	NA	NA	NA	NA	NA	NA	NA	NA	NA	NA	NA	NA	NA	NA	NA	NA	NA	NA	NA	43.3111	45.2547	0.06333	0.93	ns
PXDN	PXDN	chr2	1863982	1875340	-0.01977	6.44401	6.3563	1	ns	NA	NA	NA	NA	NA	NA	NA	NA	NA	NA	NA	NA	NA	NA	NA	NA	NA	NA	NA	NA	4.72359	5.60219	0.246108	1	ns
PXDN	PXDN	chr2	2011379	2021606	0.18918	5.89709	6.72336	1	ns	NA	NA	NA	NA	NA	NA	NA	NA	NA	NA	NA	NA	NA	NA	NA	NA	NA	NA	NA	NA	5.48164	6.04383	0.140856	1	ns
PXDN	PXDN	chr2	1966459	1979498	-0.246976	3.91294	3.29728	1	ns	NA	NA	NA	NA	NA	NA	NA	NA	NA	NA	NA	NA	NA	NA	NA	NA	NA	NA	NA	NA	3.67311	2.92753	-0.327318	1	ns
PXDN	PXDN	chr2	1613460	1623687	-0.114259	34.4495	31.8264	0.59	ns	NA	NA	NA	NA	NA	NA	NA	NA	NA	NA	NA	NA	NA	NA	NA	NA	NA	NA	NA	NA	30.304	25.044	-0.27504	0.6	ns
PXDN	PXDN	chr2	1944632	1954859	-0.233391	5.03736	4.28495	0.95	ns	NA	NA	NA	NA	NA	NA	NA	NA	NA	NA	NA	NA	NA	NA	NA	NA	NA	NA	NA	NA	3.69825	4.00966	0.116636	1	ns
PXDN	PXDN	chr2	1988880	2004973	0.0609025	6.20515	6.4727	1	ns	NA	NA	NA	NA	NA	NA	NA	NA	NA	NA	NA	NA	NA	NA	NA	NA	NA	NA	NA	NA	5.13464	4.99964	-0.0384392	1	ns
PXDN	PXDN	chr2	1909772	1919999	-0.630796	4.32595	2.79379	0.55	ns	NA	NA	NA	NA	NA	NA	NA	NA	NA	NA	NA	NA	NA	NA	NA	NA	NA	NA	NA	NA	2.74067	4.05417	0.564879	0.74	ns
PXDN	PXDN	chr2	2055819	2066046	-0.0970965	6.44934	6.02957	1	ns	NA	NA	NA	NA	NA	NA	NA	NA	NA	NA	NA	NA	NA	NA	NA	NA	NA	NA	NA	NA	5.95753	6.2658	0.0727842	1	ns
RAD18	RAD18	chr3	9216901	9227128	-0.228792	12.3264	10.5187	0.097	*	NA	NA	NA	NA	NA	NA	NA	NA	NA	NA	NA	NA	NA	NA	NA	NA	NA	NA	NA	NA	10.4928	7.35835	-0.511951	0.056	*
RAD18	RAD18	chr3	9433893	9444737	0.106854	7.6246	8.21075	0.58	ns	NA	NA	NA	NA	NA	NA	NA	NA	NA	NA	NA	NA	NA	NA	NA	NA	NA	NA	NA	NA	7.01439	8.0766	0.20343	0.34	ns
RAD18	RAD18	chr3	8694989	8712492	0.166841	15.8257	17.7659	0.097	*	NA	NA	NA	NA	NA	NA	NA	NA	NA	NA	NA	NA	NA	NA	NA	NA	NA	NA	NA	NA	11.0514	12.0366	0.123195	0.29	ns
RUNX1	RUNX1_P2	chr21	36232942	36243169	0.216893	51.894	60.3127	0.21	*	NA	NA	NA	NA	NA	NA	NA	NA	NA	NA	NA	NA	NA	NA	NA	NA	NA	NA	NA	NA	48.1385	57.8215	0.264416	0.027	**
RUNX1	RUNX1_P2	chr21	36572881	36583108	-0.038039	14.2355	13.8651	1	ns	NA	NA	NA	NA	NA	NA	NA	NA	NA	NA	NA	NA	NA	NA	NA	NA	NA	NA	NA	NA	10.6446	13.447	0.337166	0.78	ns
RUNX1	RUNX1_P2	chr21	36310306	36320533	-0.0744106	43.4641	41.2792	1	ns	NA	NA	NA	NA	NA	NA	NA	NA	NA	NA	NA	NA	NA	NA	NA	NA	NA	NA	NA	NA	30.0003	20.0739	-0.579654	0.0047	**
RUNX1	RUNX1_P2	chr21	36394000	36404227	-0.0038209	55.5543	55.4074	1	ns	NA	NA	NA	NA	NA	NA	NA	NA	NA	NA	NA	NA	NA	NA	NA	NA	NA	NA	NA	NA	45.1564	31.4238	-0.523074	0.00013	****
RUNX1	RUNX1_P2	chr21	36843152	36853379	-0.134604	12.3852	11.2819	1	ns	NA	NA	NA	NA	NA	NA	NA	NA	NA	NA	NA	NA	NA	NA	NA	NA	NA	NA	NA	NA	13.4723	11.6891	-0.204834	0.78	ns
SKI	SKI	chr1	2314431	2324658	-0.00053472	59.7037	59.6816	0.97	ns	NA	NA	NA	NA	NA	NA	NA	NA	NA	NA	NA	NA	NA	NA	NA	NA	NA	NA	NA	NA	48.8196	46.9401	-0.0566422	1	ns
SKI	SKI	chr1	2217165	2227392	0.12483	78.3711	85.4542	0.013	**	NA	NA	NA	NA	NA	NA	NA	NA	NA	NA	NA	NA	NA	NA	NA	NA	NA	NA	NA	NA	54.1849	54.2385	0.00142676	1	ns
SKI	SKI	chr1	2227545	2237772	0.113892	96.1644	104.064	0.018	**	NA	NA	NA	NA	NA	NA	NA	NA	NA	NA	NA	NA	NA	NA	NA	NA	NA	NA	NA	NA	65.8743	64.9339	-0.0207438	1	ns
SMYD2	SMYD2_1	chr1	214771209	214781436	-0.00394424	14.4304	14.391	1	ns	14.9958	13.086	-0.196534	0.4	ns	31.4939	29.4462	-0.0969903	1	ns	18.3421	19.2205	0.0674848	0.92	ns	20.076	22.0716	0.13672	0.8	ns	12.3803	12.5424	0.0187658	1	ns
SMYD2	SMYD2_1	chr1	214596180	214606407	-0.0662303	10.2156	9.7572	0.8	ns	10.5415	9.60925	-0.133588	0.54	ns	10.6124	11.1019	0.0650591	1	ns	10.1586	8.97015	-0.179495	0.55	ns	10.7844	10.767	-0.00232637	0.94	ns	8.551	7.65452	-0.159781	0.53	ns
SMYD2	SMYD2_1	chr1	214293389	214303616	-0.217522	10.8987	9.3733	0.013	**	10.6514	10.0528	-0.0834486	0.54	ns	9.55532	11.2151	0.231063	0.85	ns	10.9179	11.1748	0.033547	0.92	ns	11.0475	10.9373	-0.01446	0.91	ns	8.0169	8.48427	0.0817463	1	ns
SMYD2	SMYD2_1	chr1	214332515	214342742	-0.0344417	13.5075	13.1889	1	ns	14.0921	12.9882	-0.117683	0.4	ns	10.9463	9.72295	-0.170983	1	ns	14.9677	12.6588	-0.241711	0.34	ns	15.84	13.4342	-0.237669	0.33	ns	10.152	12.2837	0.274979	0.53	ns
SPI1	SPI1	chr11	47192905	47203871	0.107913	12.1273	13.0692	1	ns	10.7946	10.2177	-0.0792403	1	ns	24.1828	21.1252	-0.195014	0.4	*	15.5751	15.9356	0.0330145	1	ns	16.6886	16.6014	-0.00756199	1	ns	8.28821	10.2419	0.305352	1	ns
SPI1	SPI1	chr11	47442802	47453029	0.0188035	21.6455	21.9294	1	ns	23.2458	21.8341	-0.0903812	0.49	ns	33.1835	30.8846	-0.103577	1	ns	25.7349	25.3694	-0.0206394	1	ns	28.7858	32.3758	0.169556	0.34	*	15.7821	15.1537	-0.0586164	1	ns
SPI1	SPI1	chr11	47581608	47592369	0.0615912	5.56859	5.81148	1	ns	6.50316	4.79971	-0.438195	0.17	*	7.3533	7.86653	0.0973361	1	ns	7.27381	6.05431	-0.264749	1	ns	7.94751	6.94928	-0.193639	1	ns	3.46765	4.17199	0.266775	1	ns
SPI1	SPI1	chr11	47376269	47386496	-0.0525045	54.1848	52.2483	1	ns	58.3739	47.3977	-0.300507	0.00037	****	83.0648	76.9301	-0.11069	0.4	*	56.4488	54.1458	-0.0600917	1	ns	64.9024	65.9924	0.0240288	1	ns	35.9016	32.6331	-0.137712	1	ns
SPI1	SPI1	chr11	47265279	47275506	0.0713026	13.6624	14.3546	1	ns	12.8044	12.5067	-0.033933	1	ns	19.3472	18.0602	-0.0993056	1	ns	17.2471	15.9648	-0.111462	1	ns	15.9681	15.6634	-0.0277962	1	ns	9.47228	7.75262	-0.289028	1	ns
SPI1	SPI1	chr11	47231113	47241340	-0.144563	11.499	10.4026	1	ns	10.3492	9.07525	-0.189516	0.56	ns	12.1617	12.3028	0.0166423	1	ns	15.0736	10.9367	-0.462854	0.035	**	11.1626	12.4265	0.154746	1	ns	7.93139	7.59581	-0.0623702	1	ns
SPI1	SPI1	chr11	47409713	47435028	-0.0473777	107.009	103.552	0.98	ns	105.379	99.5821	-0.0816325	0.13	*	160.582	160.899	0.00284135	1	ns	119.934	114.741	-0.0638541	1	ns	108.322	118.488	0.129408	0.016	**	66.3535	72.4901	0.12761	0.099	*
SPI1	SPI1	chr11	47608384	47618611	-0.149539	5.72859	5.16455	1	ns	5.6003	4.6209	-0.277332	1	ns	9.40285	8.1393	-0.208194	0.5	ns	6.6904	5.81616	-0.202024	1	ns	8.0905	6.94571	-0.220107	1	ns	5.70527	3.45297	-0.724459	0.056	**
SPI1	SPI1	chr11	47595284	47605511	0.255664	5.60349	6.68992	0.043	**	6.32527	5.8039	-0.124102	1	ns	7.38241	7.03736	-0.0690574	1	ns	5.96648	6.98285	0.226937	1	ns	8.57599	7.50521	-0.19241	1	ns	5.48653	3.33784	-0.71698	0.0034	***
STIM2	STIM2	chr4	26803959	26814186	0.0385237	80.0455	82.2117	1	ns	NA	NA	NA	NA	NA	NA	NA	NA	NA	NA	NA	NA	NA	NA	NA	NA	NA	NA	NA	NA	52.8025	48.4813	-0.123177	0.37	ns
STIM2	STIM2	chr4	26580521	26590748	0.180498	11.1149	12.5963	0.38	ns	NA	NA	NA	NA	NA	NA	NA	NA	NA	NA	NA	NA	NA	NA	NA	NA	NA	NA	NA	NA	9.46246	9.97908	0.0766911	0.75	ns
STIM2	STIM2	chr4	26823395	26833622	-0.0204972	61.9935	61.119	1	ns	NA	NA	NA	NA	NA	NA	NA	NA	NA	NA	NA	NA	NA	NA	NA	NA	NA	NA	NA	NA	37.3038	45.3896	0.283037	0.0046	**
SUPT3H	SUPT3H_1	chr6	45273248	45283475	0.0202898	32.0214	32.475	1	ns	34.2725	31.3057	-0.130623	0.2	ns	31.474	30.4944	-0.0456142	1	ns	40.6343	44.238	0.122589	1	ns	35.5523	40.6695	0.194004	0.21	ns	22.035	22.3781	0.0222859	0.9	ns
SUPT3H	SUPT3H_1	chr6	44350466	44360693	0.121908	2.69987	2.93793	1	ns	2.50308	2.74305	0.132077	0.6	ns	3.69412	3.93273	0.0902994	1	ns	3.48802	4.06951	0.222448	1	ns	2.74858	4.36862	0.668493	0.21	ns	2.7911	3.30311	0.242989	1	ns
SUPT3H	SUPT3H_1	chr6	45793254	45803481	-0.0102841	7.75505	7.69996	1	ns	7.50289	6.26003	-0.261276	0.26	ns	12.6963	8.1507	-0.639407	0.0031	**	8.05648	9.3652	0.21716	1	ns	7.84457	8.85722	0.175159	0.72	ns	4.70569	4.84796	0.0429738	1	ns
SUZ12	SUZ12_1	chr17	29632336	29642563	0.218466	4.17534	4.85799	1	ns	3.81652	3.83361	0.00644827	1	ns	2.61125	3.81885	0.548398	0.64	*	6.7656	6.46557	-0.0654396	1	ns	3.35365	5.81165	0.793214	0.00089	****	3.12125	3.90635	0.323697	1	ns
SUZ12	SUZ12_1	chr17	30065839	30076066	-0.331724	1.78072	1.41494	1	ns	1.85583	2.10578	0.182294	1	ns	2.02618	2.76055	0.446193	0.26	*	2.71719	2.15109	-0.337051	1	ns	2.68782	2.4516	-0.132718	1	ns	2.54341	1.8263	-0.477846	1	ns
SUZ12	SUZ12_1	chr17	30210363	30220590	-0.244414	5.47139	4.61872	0.36	*	5.28232	4.3408	-0.283211	0.74	*	4.64651	5.52509	0.24985	1	ns	5.74911	5.9728	0.0550684	1	ns	6.12418	5.77565	-0.0845336	1	ns	4.01687	3.98482	-0.0115594	1	ns
SUZ12	SUZ12_1	chr17	30234846	30245668	-0.221527	9.36119	8.02869	1	ns	12.5804	7.28571	-0.788033	0.42	*	6.14156	6.53558	0.0897084	1	ns	11.4329	9.6163	-0.249641	1	ns	11.9975	11.9155	-0.0098921	1	ns	9.73471	6.41386	-0.601946	1	ns
SUZ12	SUZ12_1	chr17	28438854	28449081	0.159001	4.71237	5.26143	1	ns	4.78857	4.77668	-0.00358528	1	ns	5.29484	4.80846	-0.139012	1	ns	5.17555	6.63332	0.358018	1	ns	5.19787	5.18879	-0.00252366	1	ns	3.07596	4.06102	0.400806	1	ns
SUZ12	SUZ12_1	chr17	30463954	30474181	0.0835471	2.87706	3.04859	1	ns	3.58632	3.18936	-0.169238	1	ns	2.78874	3.63054	0.380568	0.19	**	4.34667	6.09128	0.486834	0.13	**	3.83579	4.17729	0.123046	1	ns	3.19189	3.02067	-0.0795393	1	ns
SUZ12	SUZ12_1	chr17	29292990	29304013	-0.14296	5.43274	4.92021	1	ns	5.13751	5.27087	0.0369717	1	ns	5.76885	5.6258	-0.0362247	1	ns	7.10613	5.10506	-0.477137	1	ns	5.39063	7.32556	0.442484	0.13	**	4.17665	4.67216	0.161746	1	ns
SUZ12	SUZ12_1	chr17	29880859	29891086	-0.0936999	3.01483	2.82525	1	ns	3.2666	2.99876	-0.123424	1	ns	4.00696	3.44756	-0.216932	1	ns	3.95308	3.16842	-0.319215	1	ns	4.01722	4.31287	0.102448	1	ns	3.09128	2.80687	-0.139242	1	ns
SUZ12	SUZ12_1	chr17	28990069	29000296	0.209352	6.94831	8.03342	0.98	*	7.17528	6.70122	-0.0986113	1	ns	11.2244	11.0052	-0.0284632	1	ns	8.99941	9.26217	0.0415197	1	ns	8.59653	8.99613	0.0655503	1	ns	6.03101	6.28461	0.0594235	1	ns
SUZ12	SUZ12_1	chr17	28614288	28624515	0.0420524	5.70981	5.87869	1	ns	4.50812	4.51775	0.00307888	1	ns	5.64241	6.25752	0.14928	1	ns	5.58849	5.5861	-0.000616461	1	ns	6.89106	5.4105	-0.348965	1	ns	3.68812	4.51604	0.292172	1	ns
SUZ12	SUZ12_1	chr17	29918780	29929007	0.0708053	2.84754	2.99078	1	ns	2.89176	2.75137	-0.0718004	1	ns	4.11606	4.04453	-0.0252934	1	ns	2.71672	3.36522	0.308833	1	ns	3.16087	3.24309	0.0370456	1	ns	3.26002	1.69743	-0.941527	0.16	**
SUZ12	SUZ12_1	chr17	28799367	28809594	0.118514	8.12893	8.8249	1	ns	9.18801	8.35857	-0.136496	1	ns	9.68686	9.51981	-0.025096	1	ns	10.7045	9.15691	-0.225286	1	ns	9.67857	9.64519	-0.00498457	1	ns	7.44465	6.25005	-0.252336	1	ns
SUZ12	SUZ12_1	chr17	29228220	29238447	0.0684605	4.82433	5.05878	1	ns	4.99366	5.11249	0.0339306	1	ns	6.75723	7.25252	0.102051	1	ns	6.14616	5.32607	-0.206615	1	ns	6.5908	7.76149	0.23588	1	ns	4.56796	5.97956	0.38849	1	ns
SUZ12	SUZ12_1	chr17	29153827	29164054	-0.0352177	16.1265	15.7376	1	ns	16.953	15.8594	-0.0962066	1	ns	19.5162	20.7628	0.0893277	1	ns	22.1064	19.2029	-0.203136	0.32	*	15.5405	19.4428	0.323198	0.059	**	12.0492	12.7758	0.0844802	1	ns
SUZ12	SUZ12_1	chr17	30406163	30416390	0.10269	3.09466	3.32297	1	ns	3.03959	3.96203	0.382362	0.73	*	5.24781	5.41182	0.0443983	1	ns	3.83395	4.21387	0.136314	1	ns	4.66162	4.5718	-0.0280713	1	ns	3.39262	3.23013	-0.0708103	1	ns
SUZ12	SUZ12_1	chr17	29860210	29870437	-0.0541485	2.96338	2.85421	1	ns	3.26257	3.41973	0.0678742	1	ns	3.2526	4.62645	0.508314	0.071	**	3.72859	3.24434	-0.200705	1	ns	4.5733	4.55343	-0.00628302	1	ns	2.82685	2.2953	-0.300512	1	ns
SUZ12	SUZ12_1	chr17	28873020	28883247	0.126975	9.59108	10.4735	1	ns	9.97378	7.35441	-0.43953	0.098	**	12.1943	12.0535	-0.0167566	1	ns	10.1876	10.0022	-0.0264923	1	ns	10.2594	6.93576	-0.564823	0.032	**	8.28221	6.48033	-0.353948	1	ns
SUZ12	SUZ12_1	chr17	29030271	29040498	0.00418115	35.8567	35.9607	1	ns	32.5522	32.3792	-0.0076904	1	ns	66.4759	63.6796	-0.0620006	1	ns	39.3033	35.2363	-0.157585	1	ns	39.4135	45.9423	0.22113	0.029	**	22.2601	24.1357	0.116711	1	ns
SUZ12	SUZ12_1	chr17	29817121	29827348	0.144162	3.72265	4.11386	1	ns	3.40908	4.04402	0.246407	1	ns	5.01499	5.53531	0.142419	1	ns	3.46061	4.29485	0.31158	1	ns	4.1207	5.35556	0.378149	1	ns	2.64074	4.09574	0.633184	1	ns
SUZ12	SUZ12_1	chr17	30657902	30682302	-0.149671	1.68314	1.51727	1	ns	1.7272	1.80122	0.0605447	1	ns	1.70498	2.36107	0.469685	0.057	**	2.11704	1.696	-0.319912	1	ns	2.23423	2.17805	-0.0367379	1	ns	1.40277	1.62244	0.209894	1	ns
SUZ12	SUZ12_1	chr17	28417624	28427851	0.0227471	3.65765	3.71578	1	ns	3.55027	3.20725	-0.14659	1	ns	3.32061	3.53158	0.0888679	1	ns	4.3621	4.12875	-0.0793186	1	ns	4.6633	4.03087	-0.210259	1	ns	2.81062	2.56499	-0.131935	1	ns
TAPT1	TAPT1_1	chr4	16193200	16203427	0.352533	108.574	138.628	3.3e-12	****	115.105	142.147	0.304436	7.7e-12	****	82.3863	103.577	0.330226	0.0012	***	158.858	166.356	0.066532	0.13	ns	86.9455	102.83	0.242079	0.018	**	80.3618	59.9068	-0.42379	2.6e-07	****
TAPT1	TAPT1_1	chr4	16119502	16129729	-0.0886968	14.3368	13.4819	0.58	ns	15.3453	12.6728	-0.276064	0.0089	**	19.1991	17.4597	-0.137013	0.64	ns	15.222	12.8924	-0.239645	0.11	ns	24.652	19.7223	-0.321876	0.018	*	11.4167	13.607	0.253214	0.19	ns
TAPT1	TAPT1_1	chr4	16079583	16090368	0.0349451	48.799	49.9954	0.58	ns	46.263	41.0765	-0.171546	0.021	*	57.9746	59.8384	0.0456507	0.86	ns	64.7679	55.164	-0.231551	0.02	**	61.3416	72.8112	0.247294	0.018	**	38.6553	21.7806	-0.82762	6.3e-07	****
TEAD4	TEAD4	chr12	2980857	2991084	0.0365398	24.6917	25.3251	0.84	ns	NA	NA	NA	NA	NA	NA	NA	NA	NA	NA	NA	NA	NA	NA	NA	NA	NA	NA	NA	NA	17.7549	18.4505	0.0554446	0.6	ns
TGFBR2	TGFBR2	chr3	30655043	30665270	0.0718097	92.3069	97.0178	0.22	*	NA	NA	NA	NA	NA	NA	NA	NA	NA	NA	NA	NA	NA	NA	NA	NA	NA	NA	NA	NA	76.9824	66.791	-0.204874	0.082	*
TGFBR2	TGFBR2	chr3	30614311	30624538	0.0281489	39.5576	40.337	1	ns	NA	NA	NA	NA	NA	NA	NA	NA	NA	NA	NA	NA	NA	NA	NA	NA	NA	NA	NA	NA	27.4363	28.116	0.0353075	1	ns
TGFBR2	TGFBR2	chr3	30392149	30402376	-0.0434695	29.5797	28.7018	1	ns	NA	NA	NA	NA	NA	NA	NA	NA	NA	NA	NA	NA	NA	NA	NA	NA	NA	NA	NA	NA	25.4725	20.6021	-0.306151	0.025	**
TGFBR2	TGFBR2	chr3	30680633	30690860	-0.00313924	70.5829	70.4294	1	ns	NA	NA	NA	NA	NA	NA	NA	NA	NA	NA	NA	NA	NA	NA	NA	NA	NA	NA	NA	NA	52.1593	52.7117	0.0151974	1	ns
TGFBR2	TGFBR2	chr3	30756017	30766244	0.0633022	11.2544	11.7592	1	ns	NA	NA	NA	NA	NA	NA	NA	NA	NA	NA	NA	NA	NA	NA	NA	NA	NA	NA	NA	NA	9.2505	9.78741	0.0813958	1	ns
TRAM2	TRAM2	chr6	52394737	52404964	0.0621371	49.0401	51.1984	0.35	ns	NA	NA	NA	NA	NA	NA	NA	NA	NA	NA	NA	NA	NA	NA	NA	NA	NA	NA	NA	NA	44.9889	32.8975	-0.451591	8.1e-05	****
VCAN	VCAN	chr5	82597545	82607772	-0.117608	13.2544	12.2168	0.26	ns	NA	NA	NA	NA	NA	NA	NA	NA	NA	NA	NA	NA	NA	NA	NA	NA	NA	NA	NA	NA	9.31113	10.7786	0.211141	0.14	ns
ZNRF1	ZNRF1	chr16	75040911	75051138	0.0203442	57.9682	58.7914	1	ns	NA	NA	NA	NA	NA	NA	NA	NA	NA	NA	NA	NA	NA	NA	NA	NA	NA	NA	NA	NA	50.8306	47.6893	-0.0920313	0.74	ns
ZNRF1	ZNRF1	chr16	75177367	75187594	-0.125329	22.4743	20.6043	0.19	*	NA	NA	NA	NA	NA	NA	NA	NA	NA	NA	NA	NA	NA	NA	NA	NA	NA	NA	NA	NA	16.6732	15.5136	-0.104001	1	ns
ZNRF1	ZNRF1	chr16	75189312	75199539	0.005184	14.4698	14.5219	1	ns	NA	NA	NA	NA	NA	NA	NA	NA	NA	NA	NA	NA	NA	NA	NA	NA	NA	NA	NA	NA	11.6961	11.0343	-0.0840342	1	ns
ZNRF1	ZNRF1	chr16	75128723	75148787	-0.0284191	100.81	98.8436	0.8	ns	NA	NA	NA	NA	NA	NA	NA	NA	NA	NA	NA	NA	NA	NA	NA	NA	NA	NA	NA	NA	75.6797	73.7801	-0.0366744	1	ns
ZNRF1	ZNRF1	chr16	75104187	75120371	0.059871	70.0413	73.0091	0.73	ns	NA	NA	NA	NA	NA	NA	NA	NA	NA	NA	NA	NA	NA	NA	NA	NA	NA	NA	NA	NA	56.7683	54.466	-0.0597308	1	ns
ZNRF1	ZNRF1	chr16	75093384	75103611	0.104995	44.3125	47.6577	0.069	**	NA	NA	NA	NA	NA	NA	NA	NA	NA	NA	NA	NA	NA	NA	NA	NA	NA	NA	NA	NA	35.6025	33.059	-0.106938	1	ns
ZNRF1	ZNRF1	chr16	74965900	74976127	0.129729	18.7161	20.4771	0.73	ns	NA	NA	NA	NA	NA	NA	NA	NA	NA	NA	NA	NA	NA	NA	NA	NA	NA	NA	NA	NA	16.1897	15.9022	-0.0258494	1	ns
