# Supplementary material for: BET inhibition disrupts transcription but retains enhancer-promoter contact
Source: Nat Commun. 2021 Jan 11;12:223. doi: 10.1038/s41467-020-20400-z (PMC7801379; doi:10.1038/s41467-020-20400-z)
Supplement: Supplementary file 8 — Source Data [file 41467_2020_20400_MOESM8_ESM.xlsx]

## Sheet: Figure 1b
Pearson correlation coefficients
	H3K4me1	RAD21	CTCF	H3K4me3	H3K27ac	BRD2	BRD3	MED12	MED1	MED26	BRD4
BRD4	0.0433189	-0.0263999	-0.0301583	0.272438	0.494403	0.435753	0.460573	0.673761	0.738733	0.574445	1
MED26	-0.0128472	-0.0160969	-0.0126281	0.339409	0.344805	0.373695	0.47804	0.633181	0.68735	1	0.574445
MED1	-0.0541338	-0.065711	-0.0658621	0.257646	0.38853	0.348382	0.341083	0.852355	1	0.68735	0.738733
MED12	0.00721102	-0.0889185	-0.107892	0.0638213	0.19447	0.15131	0.174969	1	0.852355	0.633181	0.673761
BRD3	0.123723	-0.026509	-0.0220022	0.462652	0.559335	0.763891	1	0.174969	0.341083	0.47804	0.460573
BRD2	-0.0857575	-0.0674612	-0.0528636	0.580272	0.631307	1	0.763891	0.15131	0.348382	0.373695	0.435753
H3K27ac	0.0494835	-0.104955	-0.0978269	0.604941	1	0.631307	0.559335	0.19447	0.38853	0.344805	0.494403
H3K4me3	-0.173217	-0.07752	-0.0577142	1	0.604941	0.580272	0.462652	0.0638213	0.257646	0.339409	0.272438
CTCF	-0.174235	0.852997	1	-0.0577142	-0.0978269	-0.0528636	-0.0220022	-0.107892	-0.0658621	-0.0126281	-0.0301583
RAD21	-0.155249	1	0.852997	-0.07752	-0.104955	-0.0674612	-0.026509	-0.0889185	-0.065711	-0.0160969	-0.0263999
H3K4me1	1	-0.155249	-0.174235	-0.173217	0.0494835	-0.0857575	0.123723	0.00721102	-0.0541338	-0.0128472	0.0433189

## Sheet: Figure 2a
qRT-PCR
Expression relative to DMSO (%)
	pre-mRNA qRT-PCR						mature mRNA qRT-PCR
	MYC			BCL2			HEXIM1			BAMBI			FOS			GADD45A
Treatment time	Replicate 1	Replicate 2	Replicate 3	Replicate 1	Replicate 2	Replicate 3	Replicate 1	Replicate 2	Replicate 3	Replicate 1	Replicate 2	Replicate 3	Replicate 1	Replicate 2	Replicate 3	Replicate 1	Replicate 2	Replicate 3
0'	100	100	100	100	100	100	100	100	100	100	100	100	100	100	100	100	100	100
15'	52.0556	20.77	91.623	73.1372	79.78	105.341	89.3605	128.78	102.25	86.1002	96.22	106.36	88.0314	91.2067	94.6327	114.112	126.92	166.221
30'	62.5277	31.6	54.0031	101.382	78.14	90.9635	104.558	197.4	96.3617	93.0509	223.71	91.3668	132.397	125.483	122.526	100.089	334.7	94.2951
60'	39.3772	41.62	43.4295	75.1101	58.43	68.9142	133.908	265.5	157.365	244.586	239.76	197.986	246.142	507.59	336.636	185.627	315.08	322.018
90'	19.5642	46.1057	22.9238	47.9984	35.7557	62.8936	186.334	318.802	217.665	419.629	224.305	241.331	356.754	464.469	398.96	418.227	318.286	338.069
3h	36.4226	57.8667	48.7387	38.4049	30.5843	43.6116	513.985	375.972	439.805	395.5	274.319	282.277	298.903	395.962	464.852	530.242	327.874	569.537
6h	32.4451	50.3785	43.3231	28.5452	52.9903	40.0737	447.892	398.818	323.811	353.052	187.242	319.946	209.746	449.343	304.692	352.114	283.377	325.675

## Sheet: Figure 2e
qRT-PCR
Expression relative to DMSO (%)
	mature mRNA qRT-PCR
	MYC				BCL2
Treatment	Replicate 1	Replicate 2	Replicate 3	Replicate 4	Replicate 1	Replicate 2	Replicate 3	Replicate 4
IBET 90'	48.392	22.2054	41.3042		75.1585	68.0123	90.5591
IBET 24h	42.52	38.0402	34.8817		52.01	53.0181	56.7493
AT1 24h	22.2	34.1	33.13	37.9435	36.32	55.19	53.12	53.2414

## Sheet: Figure 3f
Capture-C analysis
Mean logFC values for statistically significant changes in enhancer-promoter interactions following drug treatment
IBET 90'				AT1 90'				DOT1Li
Gene probe	Replicate 1	Replicate 2	Replicate 3	Gene probe	Replicate 1	Replicate 2	Replicate 3	Gene probe	Replicate 1	Replicate 2	Replicate 3
ARID1B	0.218382	0.212421	0.0981841	ARID1B	0.249326	0.274049	0.396405	ARID1B	0.57529	0.79187	0.274494
ARID1B	-0.309984	-0.0550196	-0.194462	ARID1B	0.614469	0.480102	0.531071	ARID1B	0.662753	1.3252	0.616559
ARID1B	-0.43535	-0.216926	0.0404604	ARID1B	0.28632	0.577906	0.442835	ARID1B	-0.870557	-0.496739	-0.586881
ARID1B	-0.282776	-0.114921	-0.154587	BAZ2B	-0.460001	-0.576531	-0.223087	ARID1B	0.546028	1.2322	0.883946
ARID1B	-0.365464	0.0410519	-0.27844	BCL2	-0.167912	-0.907003	-0.527116	ARID1B	0.806521	1.80939	1.94307
BCL2	0.306932	0.522492	0.464069	FLT3	0.189057	-0.553327	-0.250011	ARID1B	0.491294	0.576487	0.0376787
BCL2	-0.223025	-0.431654	-0.334092	FOS	0.0106176	-0.539355	-0.277533	ARID1B	0.219705	0.407986	1.06949
BCL2	-0.305318	-0.0369406	-0.14024	JMJD1C	-0.0893429	-0.987015	-0.406582	ARID1B	-0.570623	-0.498905	-0.502459
CDK6	0.0250029	0.196161	0.213206	MBNL1	-0.21418	-0.548589	-0.0923444	ARID1B	0.505846	0.348485	1.26639
CDK6	-0.39687	-0.102749	-0.200105	MBNL1	-0.155978	-0.528738	-0.898826	ARID1B	1.31905	1.42099	1.53721
CDK6	-0.299175	-0.368204	-0.409412	MEF2C	0.0935535	-0.940513	-0.850704	ARID1B	0.00327473	0.790064	0.412709
ERG	0.182149	0.245558	0.451152	MEF2C	-0.424492	-1.11454	-0.682512	ARID1B	0.495822	0.678096	1.12656
FLT3	-0.256042	-0.145175	-0.175073	MYB	-0.0150283	-0.465279	-0.397154	CDK6	-0.466435	0.0626862	-0.274446
FLT3	-0.552899	-0.532696	-0.400575	OGT	-0.0978001	-0.565301	-0.499406	CDK6	0.282084	0.164298	0.195837
HIVEP2	-0.227797	-0.068609	-0.121292	PROM1	-0.309827	-0.49684	-0.364326	CDK6	0.90912	1.34039	0.862569
LIPC	0.141856	0.197257	0.182109	PROM1	0.371118	-1.36078	-1.40468	EP300	-0.139824	-0.27098	-0.348581
LIPC	0.053351	0.163544	0.109118	PROM1	-0.305687	-0.114105	-0.25869	FOS	-0.398382	0.0754858	-0.386436
LMO4	0.0608187	0.274556	0.104772	SUPT3H	0.208729	0.928442	0.867002	FOS	-0.292859	-0.203317	-0.52246
LMO4	0.116248	0.0800962	0.171601	TAPT1	-0.373943	-0.224666	-0.404517	GNAI1	0.0012322	0.265172	0.582536
MBNL1	-0.254297	-0.244345	-0.327729					GNAI1	0.0815902	0.0399463	0.378664
MBNL1	-0.737631	-0.798067	-0.525688					GNAQ	0.343616	0.659372	0.801042
MBNL1	-0.262997	-0.184468	-0.219176					HIVEP2	0.34009	0.590929	0.172468
MBNL1	-0.699194	-0.727882	-0.491359					HIVEP2	0.626018	0.107536	0.648978
MEF2C	-0.480453	-0.270834	-0.407532					HIVEP2	0.594992	0.290633	0.691887
MEF2C	-0.424321	-0.498216	-0.303334					HMGA2	0.473055	-0.138851	0.501323
MEF2C	-0.291625	-0.224883	-0.156411					JMJD1C	0.125546	0.702243	0.290687
MEF2C	-0.187407	-0.147981	-0.156156					JMJD1C	0.0137809	0.405179	0.195463
MEF2C	-0.28731	-0.0352824	-0.182577					MBNL1	0.658368	1.10407	0.873615
MEIS1	0.178793	0.258402	0.166004					MBNL1	0.526397	0.810211	0.447743
MYC	0.0161465	0.156164	0.16104					MEF2C	0.868706	1.57914	0.534354
MYC	0.244812	0.542809	0.483976					MEF2C	0.0839433	0.313762	0.257608
MYC	0.237961	0.340571	0.351317					MEF2C	0.403997	0.845991	0.502617
MYC	-0.436682	-0.345444	-0.335132					MEIS1	0.123707	0.994826	0.994459
MYC	0.14867	0.249347	0.451073					MEIS1	0.378087	0.59342	0.877195
MYC	0.346711	0.473101	0.525361					MYC	0.0523453	0.360014	0.612776
MYC	0.0076634	0.0762195	0.126266					MYC	0.072286	0.0834188	0.258628
MYC	-0.535871	-0.885936	-0.367894					PROM1	0.830018	1.08357	0.89471
MYC	-0.357535	-0.500342	-0.356583					PROM1	0.925144	1.09039	1.08014
OGT	0.0947854	-0.398808	-0.402291					PROM1	0.595744	0.719376	0.713132
PROM1	-0.43328	-0.36866	-0.384952					PROM1	-0.345273	0.0975644	-0.471794
PROM1	-0.0501684	0.101624	0.208137					PROM1	0.213948	0.108726	0.382515
PROM1	-0.113338	-0.0829198	-0.243476					RUNX1	-0.548327	-0.339067	0.136364
PROM1	-0.307819	-0.111846	-0.178538					RUNX1	0.591154	0.374786	0.847543
PTMA	-0.159233	-0.0719287	-0.102324					RUNX1	0.804286	0.325138	0.534316
PTMA	-0.416203	-0.273727	-0.367054					SPI1	0.403291	1.26532	0.700659
SKI	-0.253687	-0.0771692	-0.0457921					STIM2	-0.312147	-0.317645	-0.209516
SKI	-0.0684561	-0.265164	-0.00968682					TAPT1	0.424891	0.441534	0.403191
SMYD2	0.0724334	0.109309	0.485423					TAPT1	0.454587	1.49228	0.494766
SPI1	-0.0735536	-0.481377	-0.163599					TGFBR2	0.131172	0.242735	0.533386
TAPT1	-0.394125	-0.357543	-0.308484					TRAM2	0.348666	0.463594	0.533662

## Sheet: Figure 4d
Nascent RNA-seq
Expression relative to mean untreated cells (%)
	Nascent RNA-seq
	MYC			BCL2
Treatment	Replicate 1	Replicate 2	Replicate 3	Replicate 1	Replicate 2	Replicate 3
Untreated	94.7114	97.0188	108.27	92.5941	99.5649	107.841
Hexanediol 30'	15.3541	14.0987	14.2435	55.8259	64.7267	55.692

## Sheet: Supplementary Figure 2a
qRT-PCR
Expression relative to DMSO (%)
	mature mRNA qRT-PCR
	MYC			BCL2
Treatment time	Replicate 1	Replicate 2	Replicate 3	Replicate 1	Replicate 2	Replicate 3
0'	100	100	100	100	100	100
15'	88.7572	65.06	86.8368	92.9385	95.32	108.608
30'	97.1874	35.75	81.748	119.901	108.02	90.1232
60'	65.2754	17.32	93.5672	91.0663	82.72	109.845
90'	48.392	22.2054	41.3042	75.1585	68.0123	90.5591
3h	19.3827	25.7399	20.5126	51.2569	47.1442	58.3226
6h	27.0193	28.6615	30.6308	43.288	37.0281	47.8712

## Sheet: Supplementary Figure 2b
Nascent RNA-seq
Expression relative to mean DMSO (%)
	Nascent RNA-seq
	MYC			BCL2			HEXIM1			BAMBI			FOS			GADD45A
Treatment time	Replicate 1	Replicate 2	Replicate 3	Replicate 1	Replicate 2	Replicate 3	Replicate 1	Replicate 2	Replicate 3	Replicate 1	Replicate 2	Replicate 3	Replicate 1	Replicate 2	Replicate 3	Replicate 1	Replicate 2	Replicate 3
0'	94.962	103.197	101.841	96.4704	101.278	102.251	97.1871	103.068	99.7451	92.1014	80.3874	127.511	97.6005	108.643	93.7566	92.5097	106.973	100.518
90'	34.3305	35.2491	30.6602	76.6819	88.0298	77.171	585.268	557.867	550.523	1128.42	852.24	1075.39	384.562	249.302	455.827	590.066	513.751	575.837
24h	41.4084	45.6292	46.3764	62.895	64.0451	68.8742	347.943	331.519	331.665	354.654	277.574	230.575	268.815	255.57	298.733	252.291	271.648	223.264

## Sheet: Supplementary Figure 2d
ChIP-qPCR
	BRD4 ChIP (% Input)
	DMSO 90'				IBET 90'
Target	Replicate 1	Replicate 2	Replicate 3	Replicate 4	Replicate 1	Replicate 2	Replicate 3	Replicate 4
MYC prom	0.036091	0.0571103	0.036411	0.037288	0.028029	0.0521111	0.0303464	0.026116
MYC enh 1	0.199447	0.576505	0.448473	0.296975	0.0719947	0.291723	0.135818	0.14884
MYC enh 2	0.125969	0.327184	0.171801	0.15391	0.0335184	0.101358	0.0441394	0.05029
BCL2 prom	0.0293	0.0888504	0.059985	0.049049	0.026137	0.0781743	0.051662	0.048762
BCL2 enh 1	0.132445	0.346089	0.154885	0.138331	0.0371128	0.159687	0.0506884	0.065664
control	0.0161088	0.010676	0.00642737	0.00521	0.0140619	0.0115172	0.00798587	0.006652
	MED1 ChIP (% Input)
	DMSO 90'				IBET 90'
Target	Replicate 1	Replicate 2	Replicate 3	Replicate 4	Replicate 1	Replicate 2	Replicate 3	Replicate 4
MYC prom	0.062292	0.035523	0.047504	0.027984	0.039211	0.044442	0.035807	0.017848
MYC enh 1	0.110457	0.113694	0.094895	0.073013	0.046966	0.099684	0.072656	0.030866
MYC enh 2	0.073697	0.049131	0.051782	0.030793	0.034258	0.046623	0.031911	0.017763
BCL2 prom	0.077897	0.051671	0.052417	0.047131	0.041414	0.067761	0.052983	0.025941
BCL2 enh 1	0.085577	0.062644	0.06242	0.03954	0.045044	0.05356	0.043499	0.023578
control	0.025828	0.017245	0.014398	0.010211	0.0453	0.03436	0.016683	0.009224
	MED12 ChIP (% Input)
	DMSO 90'				IBET 90'
Target	Replicate 1	Replicate 2	Replicate 3	Replicate 4	Replicate 1	Replicate 2	Replicate 3	Replicate 4
MYC prom	0.005023	0.005023	0.005023	0.005023	0.005023	0.005023	0.005023	0.005023
MYC enh 1	0.045817	0.045817	0.045817	0.045817	0.045817	0.045817	0.045817	0.045817
MYC enh 2	0.005577	0.005577	0.005577	0.005577	0.005577	0.005577	0.005577	0.005577
BCL2 prom	0.00248	0.00248	0.00248	0.00248	0.00248	0.00248	0.00248	0.00248
BCL2 enh 1	0.002587	0.002587	0.002587	0.002587	0.002587	0.002587	0.002587	0.002587
control	0.000636	0.000636	0.000636	0.000636	0.000636	0.000636	0.000636	0.000636

## Sheet: Supplementary Figure 2e
Western blot
	anti-BRD4
		anti-GAPDH

## Sheet: Supplementary Figure 2f
qRT-PCR
Expression relative to DMSO (%)
	mature mRNA qRT-PCR
	IBET 24h			AT1 24h
Target	Replicate 1	Replicate 2	Replicate 3	Replicate 1	Replicate 2	Replicate 3	Replicate 4
BCL2	52.01	53.0181	56.7493	36.32	55.19	53.12	53.2414
CDK6	33.92	37.0403	36.3155	61.14	33.93	46.11	68.7353
MBNL1	52.6	59.4125	58.7884	61.48	65.32	56.23	62.3691
MYC	42.52	38.0402	34.8817	22.2	34.1	33.13	37.9435
SPI1	18.16	22.0698	27.6251	20.23	30.6627	31.4596	48.4985
ARID1B	79.15	81.0812	65.2519	103.53	52.69	84.98	89.5259
BCL11A	90.11	92.9901	107.064	123.61	98.34	115.18	120.293
FLT3	75.84	88.5012	95.4845	105.3	86.14	85.46	100.915
JMJD1C	75.75	89.549	91.4709	74.57	77.1052	57.2084	70.2844

[truncated: 7 more sheets: Supplementary Figure 2g, Supplementary Figure 3b, Supplementary Figure 4a, Supplementary Figure 4d, Supplementary Figure 4g, Supplementary Figure 5a, Supplementary Figure 5b]
